# Supplementary material for: ISG15‐Dependent Stabilisation of USP18 Is Necessary but Not Sufficient to Regulate Type I Interferon Signalling in Humans
Source: Eur J Immunol. 2025 Feb 11;55(2):e202451651. doi: 10.1002/eji.202451651 (PMC11811815; doi:10.1002/eji.202451651)
Supplement: Supplementary file 2 — Supporting Information [file EJI-55-e202451651-s001.xlsx]

## Sheet: Summary
Protein Id	Protein Id	Uniprot-l	Uniprot-s	Gene Symbol	Description	Number of peptides	A549 no IFN_Norm	24h IFN_Norm	48h IFN_Norm	72h IFN_Norm	ISG15KO no IFN_Norm	ISG15KO 24h_Norm	ISG15KO 48h_Norm	ISG15KO 72h_Norm	AA no IFN_Norm	AA 24h_Norm	AA 48h_Norm	AA 72h_Norm	GG no IFN_Norm	GG 24h_Norm	GG 48h_Norm	GG 72h_Norm	A549 no IFN_N1	24h IFN_N1	48h IFN_N1	72h IFN_N1	ISG15KO no IFN_N1	ISG15KO 24h_N1	ISG15KO 48h_N1	ISG15KO 72h_N1	AA no IFN_N1	AA 24h_N1	AA 48h_N1	AA 72h_N1	GG no IFN_N1	GG 24h_N1	GG 48h_N1	GG 72h_N1	default~rq_126b_sn sum	default~rq_127a_sn sum	default~rq_127b_sn sum	default~rq_128a_sn sum	default~rq_128b_sn sum	default~rq_129a_sn sum	default~rq_129b_sn sum	default~rq_130a_sn sum	default~rq_130b_sn sum	default~rq_131a_sn sum	default~rq_131b_sn sum
sp|A0A087WUL8|NBPFJ_HUMAN	sp	A0A087WUL8	NBPFJ	NBPF19	Neuroblastoma breakpoint family member 19 OS=Homo sapiens GN=NBPF19 PE=5 SV=1	1	82.3346	99.8711	89.1443	91.458	151.063	122.536	90.3272	79.1679	147.831	109.903	90.767	75.4306	162.91	134.648	92.523	125.838	0.5054	0.613046	0.5472	0.561403	0.92728	0.752174	0.554462	0.485962	0.907439	0.674627	0.557161	0.463021	1	0.826518	0.56794	0.77244	82.3346	93.0242	80.0335	83.38	136.574	112.359	83.6973	69.045	141.831	105.854	107.037
sp|A0A0B4J2F0|PIOS1_HUMAN	sp	A0A0B4J2F0	PIOS1	PIGBOS1	Protein PIGBOS1 OS=Homo sapiens GN=PIGBOS1 PE=3 SV=1	1	518.21	308.313	326.985	311.75	481.998	298.782	366.352	388.107	378.807	228.85	276.221	294.407	384.239	218.228	261.502	289.323	1	0.594958	0.630989	0.60159	0.930121	0.576565	0.706956	0.748937	0.730991	0.441616	0.533029	0.568124	0.741473	0.42112	0.504626	0.558313	518.21	287.176	293.566	284.215	435.768	273.966	339.462	338.481	363.433	220.418	325.734
sp|A0AV96|RBM47_HUMAN	sp	A0AV96	RBM47	RBM47	RNA-binding protein 47 OS=Homo sapiens GN=RBM47 PE=1 SV=2	22	4905.63	4360.33	4227.34	4357.12	4641.62	4279.53	3904.51	3847.63	4326.92	3928.19	4183.1	4043.21	4243.11	3998.36	4037.22	4300.53	1	0.888843	0.861733	0.888188	0.946183	0.872372	0.795924	0.78433	0.882031	0.800751	0.852713	0.824198	0.864946	0.815055	0.822976	0.876652	4905.63	4061.4	3795.3	3972.28	4196.43	3924.09	3617.92	3355.65	4151.31	3783.46	4932.92
sp|A0AVF1|IFT56_HUMAN	sp	A0AVF1	IFT56	TTC26	Intraflagellar transport protein 56 OS=Homo sapiens GN=TTC26 PE=2 SV=1	1	643.448	536.355	481.533	480.82	517.731	410.295	383.926	355.737	473.261	398.148	407.627	382.359	451.476	374.85	385.395	373.176	1	0.833564	0.748363	0.747256	0.80462	0.63765	0.596669	0.55286	0.735508	0.618773	0.633505	0.594235	0.701651	0.582564	0.598952	0.579963	643.448	499.584	432.319	438.352	468.074	376.217	355.746	310.25	454.054	383.479	480.695
sp|A0AVT1|UBA6_HUMAN	sp	A0AVT1	UBA6	UBA6	Ubiquitin-like modifier-activating enzyme 6 OS=Homo sapiens GN=UBA6 PE=1 SV=1	35	6128.81	7267.98	7685.51	9019.4	7015.4	8119.3	8630.24	10095	8809.69	10517.8	10137.7	11684.2	7705.81	9938.91	9986.6	10213.8	0.524537	0.622033	0.657768	0.77193	0.600416	0.694894	0.738623	0.863987	0.753981	0.900172	0.86764	1	0.659505	0.850626	0.854707	0.874149	6128.81	6769.7	6900.03	8222.77	6342.53	7444.94	7996.79	8804.21	8452.15	10130.3	11954.9
sp|A0FGR8-2|ESYT2_HUMAN	sp	A0FGR8-2	ESYT2	ESYT2	Isoform 2 of Extended synaptotagmin-2 OS=Homo sapiens GN=ESYT2	25	4502.25	4072.09	4098.34	3702.55	4596.02	4269.25	4724.5	4868.67	3932.07	3604.33	3898.23	3980.59	3952.77	3454.8	3423.17	3592.7	0.924739	0.836387	0.841778	0.760484	0.943999	0.876882	0.970389	1	0.807627	0.74031	0.800676	0.817592	0.811878	0.709598	0.703101	0.737923	4502.25	3792.92	3679.48	3375.52	4155.2	3914.66	4377.73	4246.13	3772.49	3471.53	4596.99
sp|A0JLT2|MED19_HUMAN	sp	A0JLT2	MED19	MED19	Mediator of RNA polymerase II transcription subunit 19 OS=Homo sapiens GN=MED19 PE=1 SV=2	2	290.248	276.393	307.951	308.234	296.49	268.56	306.296	318.812	263.574	266.38	314.021	341.451	312.775	292.184	291.108	317.187	0.850043	0.809466	0.901891	0.902717	0.868325	0.786525	0.897042	0.933699	0.771924	0.780143	0.919665	1	0.916017	0.855713	0.852563	0.928939	290.248	257.444	276.478	281.009	268.053	246.254	283.814	278.047	252.877	256.566	370.309
sp|A0JNW5|UH1BL_HUMAN	sp	A0JNW5	UH1BL	UHRF1BP1L	UHRF1-binding protein 1-like OS=Homo sapiens GN=UHRF1BP1L PE=1 SV=2	7	1239.63	1465.42	1373.48	1523.66	1235.41	1216.95	1093.51	1060.37	1350.44	1290.91	1325.41	1429.38	1296.05	1334.61	1257.95	1373.01	0.813589	0.961776	0.901439	1	0.810821	0.798701	0.71769	0.695936	0.886313	0.847246	0.869887	0.938122	0.850621	0.875923	0.825615	0.901131	1239.63	1364.95	1233.11	1389.08	1116.92	1115.87	1013.25	924.782	1295.63	1243.35	1562.99
sp|A0MZ66|SHOT1_HUMAN	sp	A0MZ66	SHOT1	SHTN1	Shootin-1 OS=Homo sapiens GN=SHTN1 PE=1 SV=4	23	5292.45	5147.47	5657.33	7472.04	4863.64	4151.04	3417.75	4319.03	6400.87	5207.9	5320.64	6087.1	5848.01	5665.94	5986.07	6495.1	0.7083	0.688897	0.757133	1	0.650911	0.555543	0.457405	0.578025	0.856642	0.696984	0.712073	0.814649	0.782652	0.758285	0.801129	0.869254	5292.45	4794.57	5079.14	6812.08	4397.15	3806.27	3166.89	3766.77	6141.09	5016.02	6274.37
sp|A0PJW6|TM223_HUMAN	sp	A0PJW6	TM223	TMEM223	Transmembrane protein 223 OS=Homo sapiens GN=TMEM223 PE=1 SV=1	3	591.397	546.498	537.524	531.354	547.873	523.127	582.399	534.54	515.27	517.876	629.774	550.694	483.36	468.711	512.773	481.536	0.939062	0.867767	0.853519	0.84372	0.869951	0.830658	0.924775	0.84878	0.818182	0.822319	1	0.87443	0.767512	0.744252	0.814217	0.764616	591.397	509.031	482.588	484.422	495.325	479.678	539.652	466.19	494.358	498.795	742.662
sp|A0PK00|T120B_HUMAN	sp	A0PK00	T120B	TMEM120B	Transmembrane protein 120B OS=Homo sapiens GN=TMEM120B PE=1 SV=1	1	34.6161	47.0964	64.0182	71.7486	93.9359	88.1143	77.2626	92.7744	98.7608	78.278	80.6772	86.2603	84.3575	71.3366	73.1643	75.9632	0.350505	0.476874	0.648215	0.726489	0.951146	0.892199	0.782321	0.939386	1	0.792602	0.816895	0.873427	0.85416	0.722317	0.740823	0.769163	34.6161	43.8676	57.4754	65.4114	84.9262	80.7958	71.5916	80.9117	94.7526	75.3939	95.1386
sp|A1A4S6|RHG10_HUMAN	sp	A1A4S6	RHG10	ARHGAP10	Rho GTPase-activating protein 10 OS=Homo sapiens GN=ARHGAP10 PE=1 SV=1	1	30.8984	33.2204	31.5758	32.1628	30.0415	24.0459	28.188	18.2983	28.4008	26.5156	34.4615	26.1094	30.3046	29.0291	33.9902	31.1489	0.896607	0.963987	0.916265	0.933297	0.871741	0.697761	0.817956	0.53098	0.824133	0.769429	1	0.757642	0.879376	0.842365	0.986325	0.903877	30.8984	30.9429	28.3487	29.322	27.1601	22.0487	26.119	15.9586	27.2482	25.5387	40.6387
sp|A1L0T0|ILVBL_HUMAN	sp	A1L0T0	ILVBL	ILVBL	Acetolactate synthase-like protein OS=Homo sapiens GN=ILVBL PE=1 SV=2	18	2723.18	2530.47	2545.7	2378.08	2918.45	2925.56	3058.16	3024.94	2716.13	2643.31	2787.63	2749.31	2978.9	2677.33	2746.6	2735.49	0.890465	0.827451	0.832429	0.77762	0.954316	0.956641	1	0.989138	0.888161	0.864348	0.911541	0.899009	0.974083	0.875472	0.898123	0.894491	2723.18	2356.99	2285.52	2168.04	2638.53	2682.57	2833.69	2638.15	2605.9	2545.92	3287.32
sp|A1L188|NDUF8_HUMAN	sp	A1L188	NDUF8	NDUFAF8	NADH dehydrogenase [ubiquinone] 1 alpha subcomplex assembly factor 8 OS=Homo sapiens GN=NDUFAF8 PE=1 SV=1	2	384.718	358.542	387.757	386.959	370.65	298.45	321.977	263.269	347.283	280.957	329.07	327.516	359.642	283.768	328.479	327.808	0.992163	0.924657	1	0.997943	0.955883	0.769684	0.830358	0.678955	0.895622	0.724569	0.848651	0.844643	0.927495	0.731819	0.847126	0.845396	384.718	333.961	348.127	352.781	335.1	273.662	298.344	229.606	333.189	270.605	388.056
sp|A1L390|PKHG3_HUMAN	sp	A1L390	PKHG3	PLEKHG3	Pleckstrin homology domain-containing family G member 3 OS=Homo sapiens GN=PLEKHG3 PE=1 SV=1	4	826.816	759.987	694.61	610.628	479.418	649.242	570.739	478.213	424.85	481.471	427.767	416.491	457.504	490.021	435.533	435.207	1	0.919173	0.840102	0.73853	0.579837	0.785231	0.690285	0.57838	0.513839	0.58232	0.517367	0.503729	0.553333	0.592661	0.526759	0.526364	826.816	707.884	623.619	556.695	433.436	595.318	528.847	417.066	407.608	463.732	504.445
sp|A1X283|SPD2B_HUMAN	sp	A1X283	SPD2B	SH3PXD2B	SH3 and PX domain-containing protein 2B OS=Homo sapiens GN=SH3PXD2B PE=1 SV=3	25	4000.64	4478.54	5068.05	6019.08	4621.71	4511.94	4606.92	5325.73	5359.85	5410.58	5955.1	6366.95	5504.77	5837.44	6180.56	6716.73	0.595623	0.666774	0.754541	0.896133	0.68809	0.671746	0.685888	0.792906	0.797985	0.805538	0.886608	0.947924	0.819561	0.86909	0.920174	1	4000.64	4171.5	4550.08	5487.45	4178.43	4137.19	4268.78	4644.75	5142.32	5211.23	7022.56
sp|A2A2Y4|FRMD3_HUMAN	sp	A2A2Y4	FRMD3	FRMD3	FERM domain-containing protein 3 OS=Homo sapiens GN=FRMD3 PE=2 SV=1	3	640.716	497.188	522.61	483.449	530.655	569.049	676.438	670.222	337.001	385.267	456.407	413.87	302.505	254.098	264.852	305.202	0.947191	0.735009	0.772591	0.714699	0.784484	0.841244	1	0.990811	0.4982	0.569552	0.674721	0.611837	0.447203	0.375642	0.39154	0.45119	640.716	463.102	469.198	440.749	479.758	521.786	626.788	584.523	323.324	371.072	538.218
sp|A2AJT9|CX023_HUMAN	sp	A2AJT9	CX023	CXorf23	Uncharacterized protein CXorf23 OS=Homo sapiens GN=CXorf23 PE=1 SV=1	3	880.582	706.591	751.183	759.079	1098.71	742.246	870.378	895.082	832.324	649.422	742.292	818.874	776.643	621.209	688.132	752.156	0.801466	0.643108	0.683693	0.69088	1	0.675559	0.792179	0.814663	0.757544	0.591075	0.675601	0.745303	0.706865	0.565396	0.626307	0.684579	880.582	658.149	674.41	692.034	993.333	680.598	806.493	780.631	798.545	625.495	875.349
sp|A2RRP1|NBAS_HUMAN	sp	A2RRP1	NBAS	NBAS	Neuroblastoma-amplified sequence OS=Homo sapiens GN=NBAS PE=1 SV=2	26	6420.69	6486.17	6405.86	5560.92	7601.54	6929.29	7358.98	6852.13	6448.24	6014.8	6246.96	6070.74	6981.93	5896.72	6060.95	6159.46	0.844657	0.853271	0.842707	0.731552	1	0.911565	0.968091	0.901414	0.848281	0.791261	0.821802	0.79862	0.91849	0.775728	0.797332	0.810292	6420.69	6041.49	5751.17	5069.75	6872.45	6353.77	6818.84	5975.97	6186.54	5793.19	7366.73
sp|A2RTX5|SYTC2_HUMAN	sp	A2RTX5	SYTC2	TARSL2	Probable threonine--tRNA ligase 2, cytoplasmic OS=Homo sapiens GN=TARSL2 PE=1 SV=1	5	588.576	709.99	678.214	712.452	652.033	704.609	674.858	750.54	884.32	906.905	863.548	927.715	850.549	942.577	921.532	956.317	0.615462	0.742422	0.709194	0.744996	0.681818	0.736795	0.705685	0.784824	0.924714	0.948331	0.902994	0.970092	0.889402	0.985633	0.963626	1	588.576	661.315	608.899	649.525	589.495	646.087	625.324	654.571	848.43	873.491	1018.34
sp|A2RUS2|DEND3_HUMAN	sp	A2RUS2	DEND3	DENND3	DENN domain-containing protein 3 OS=Homo sapiens GN=DENND3 PE=1 SV=2	2	360.577	395.876	414.745	425.551	370.619	430.427	444.098	430.618	515.483	545.467	530.622	530.694	495.436	498.546	497.278	510.614	0.661043	0.725757	0.760348	0.780158	0.679453	0.789098	0.814161	0.789447	0.94503	1	0.972786	0.972916	0.908278	0.91398	0.911655	0.936103	360.577	368.736	372.357	387.964	335.072	394.677	411.502	375.556	494.562	525.37	625.737
sp|A3KMH1|VWA8_HUMAN	sp	A3KMH1	VWA8	VWA8	von Willebrand factor A domain-containing protein 8 OS=Homo sapiens GN=VWA8 PE=1 SV=2	23	7305.07	5587.16	5817.15	6211.67	7004.1	5214.99	5482.67	5620.44	6239.29	4317.99	4856.87	5270.38	6321.1	4262.79	4814.22	5423.72	1	0.764834	0.796316	0.850324	0.9588	0.713886	0.75053	0.769388	0.854104	0.591095	0.664863	0.721469	0.865303	0.583538	0.659025	0.74246	7305.07	5204.12	5222.62	5663.03	6332.32	4781.85	5080.25	4901.77	5986.07	4158.9	5727.47
sp|A3KN83|SBNO1_HUMAN	sp	A3KN83	SBNO1	SBNO1	Protein strawberry notch homolog 1 OS=Homo sapiens GN=SBNO1 PE=1 SV=1	12	1678.7	2095.04	2057.85	1689.57	1508.65	1524.07	1557.62	1275.72	1677.7	1751.78	1687.82	1381.56	1437.83	1529.5	1374.61	1404.76	0.801273	1	0.982247	0.806462	0.720105	0.727468	0.743478	0.608925	0.800795	0.836157	0.805625	0.659443	0.6863	0.730055	0.656124	0.670519	1678.7	1951.41	1847.53	1540.34	1363.95	1397.49	1443.29	1112.6	1609.61	1687.24	1990.36
sp|A4D1E9|GTPBA_HUMAN	sp	A4D1E9	GTPBA	GTPBP10	GTP-binding protein 10 OS=Homo sapiens GN=GTPBP10 PE=1 SV=1	14	3317.67	3228.7	3187.38	2931.76	3416.22	3043.69	2947.76	2522.61	2976.53	2732.66	2875.24	2667.23	3167.53	2634.21	2755.35	2688.39	0.971152	0.94511	0.933013	0.858187	1	0.890952	0.862873	0.738421	0.871294	0.799908	0.841644	0.780755	0.927203	0.77109	0.806549	0.786948	3317.67	3007.35	2861.62	2672.81	3088.56	2790.89	2731.4	2200.05	2855.73	2631.98	3390.63
sp|A4D1P6|WDR91_HUMAN	sp	A4D1P6	WDR91	WDR91	WD repeat-containing protein 91 OS=Homo sapiens GN=WDR91 PE=1 SV=2	5	284.687	368.035	308.292	310.533	355.462	247.148	269.759	242.567	323.018	270.475	322.787	292.827	324.602	276.606	284.166	275.153	0.773533	1	0.837672	0.843759	0.96584	0.671536	0.732972	0.659088	0.877682	0.734918	0.877057	0.79565	0.881987	0.751576	0.772117	0.747627	284.687	342.803	276.784	283.105	321.369	226.621	249.959	211.551	309.908	260.51	380.647
sp|A5D8V6|VP37C_HUMAN	sp	A5D8V6	VP37C	VPS37C	Vacuolar protein sorting-associated protein 37C OS=Homo sapiens GN=VPS37C PE=1 SV=2	2	72.0616	101.655	108.864	110.081	119.11	125.781	115.31	100.202	115.071	125.258	115.042	115.793	120.563	112.3	116.799	115.956	0.572914	0.808194	0.865506	0.875179	0.946966	1	0.916749	0.796637	0.914853	0.995842	0.914619	0.920595	0.958513	0.89282	0.928592	0.921885	72.0616	94.6862	97.738	100.358	107.686	115.334	106.846	87.3893	110.401	120.643	135.663
sp|A5YKK6|CNOT1_HUMAN	sp	A5YKK6	CNOT1	CNOT1	CCR4-NOT transcription complex subunit 1 OS=Homo sapiens GN=CNOT1 PE=1 SV=2	46	9067.04	9570.43	9668.21	8925.39	9494.1	8700.9	7741.18	7236.72	9853.73	8938.53	8760.82	7992.03	9440.32	9051.92	8810.47	9036.98	0.920163	0.971249	0.981173	0.905788	0.963503	0.883006	0.78561	0.734415	1	0.907122	0.889086	0.811067	0.958045	0.918629	0.894125	0.917113	9067.04	8914.3	8680.1	8137.06	8583.49	7978.23	7172.99	6311.39	9453.82	8609.2	10331.2
sp|A6NCS6|CB072_HUMAN	sp	A6NCS6	CB072	C2orf72	Uncharacterized protein C2orf72 OS=Homo sapiens GN=C2orf72 PE=1 SV=2	3	623.245	476.314	597.778	760.588	294.961	328.148	245.197	283.063	369.717	287.263	302.287	306.847	313.514	271.122	262.539	320.26	0.819426	0.626245	0.785943	1	0.387806	0.43144	0.322379	0.372164	0.486094	0.377685	0.397439	0.403434	0.4122	0.356464	0.345179	0.42107	623.245	443.659	536.684	693.409	266.67	300.893	227.2	246.869	354.712	276.679	356.472
sp|A6ND36|FA83G_HUMAN	sp	A6ND36	FA83G	FAM83G	Protein FAM83G OS=Homo sapiens GN=FAM83G PE=1 SV=2	4	227.174	235.035	236.538	214.273	193.089	198.976	176.143	184.186	229.826	249.712	207.854	206.812	182.356	213.63	192.271	201.592	0.909743	0.941225	0.947241	0.858077	0.773244	0.796822	0.705382	0.737594	0.920365	1	0.832374	0.828201	0.730264	0.855504	0.76997	0.807297	227.174	218.922	212.363	195.347	174.569	182.45	163.214	160.635	220.499	240.512	245.112
sp|A6NDG6|PGP_HUMAN	sp	A6NDG6	PGP	PGP	Glycerol-3-phosphate phosphatase OS=Homo sapiens GN=PGP PE=1 SV=1	8	2373.93	2481.47	2427.47	3070.98	2058.41	1966.3	1904.13	2237.34	2525.16	2685.77	2544.06	2587.3	2150.58	2833.81	2785.98	2744.39	0.77302	0.808039	0.790455	1	0.670277	0.640285	0.62004	0.728542	0.822265	0.874565	0.82842	0.842499	0.70029	0.922769	0.907194	0.893652	2373.93	2311.35	2179.38	2799.74	1860.98	1802.99	1764.37	1951.26	2422.68	2586.82	3000.09
sp|A6NDU8|CE051_HUMAN	sp	A6NDU8	CE051	C5orf51	UPF0600 protein C5orf51 OS=Homo sapiens GN=C5orf51 PE=1 SV=1	4	421.297	479.284	498.551	617.349	498.702	463.869	495.535	497.029	610.78	589.043	582.723	648.674	556.646	605.719	642.358	672.299	0.626651	0.712903	0.741562	0.918266	0.741786	0.689975	0.737075	0.739298	0.908495	0.876162	0.866761	0.96486	0.827974	0.900966	0.955465	1	421.297	446.425	447.598	562.822	450.87	425.342	459.163	433.476	585.992	567.34	687.176
sp|A6NED2|RCCD1_HUMAN	sp	A6NED2	RCCD1	RCCD1	RCC1 domain-containing protein 1 OS=Homo sapiens GN=RCCD1 PE=1 SV=1	1	102.987	147.604	144.867	136.565	97.1851	124.874	110.244	99.6943	120.191	139.812	133.43	141.819	89.1665	139.389	125.432	120.743	0.697723	1	0.981453	0.92521	0.658416	0.846002	0.746887	0.675415	0.814277	0.947209	0.903968	0.960807	0.604091	0.944343	0.849786	0.81802	102.987	137.485	130.061	124.503	87.8638	114.502	102.152	86.9467	115.313	134.661	157.347
sp|A6NHR9|SMHD1_HUMAN	sp	A6NHR9	SMHD1	SMCHD1	Structural maintenance of chromosomes flexible hinge domain-containing protein 1 OS=Homo sapiens GN=SMCHD1 PE=1 SV=2	52	10410.5	10513.4	10802.2	10345.1	9590.69	13275	15529.6	15481.6	8653.24	12477.1	14237.9	14149.4	9414.15	11141	11487.3	11760.7	0.670367	0.676994	0.695589	0.666153	0.617577	0.85482	1	0.996911	0.557211	0.803443	0.916829	0.911127	0.606209	0.717406	0.739703	0.757314	10410.5	9792.64	9698.17	9431.33	8670.82	12172.4	14389.7	13502	8302.05	12017.4	16790.1
sp|A6NIH7|U119B_HUMAN	sp	A6NIH7	U119B	UNC119B	Protein unc-119 homolog B OS=Homo sapiens GN=UNC119B PE=1 SV=1	2	214.685	230.221	230.437	210.914	247.627	195.951	202.215	194.381	261.191	204.209	193.243	209.09	253.806	233.032	199.233	209.248	0.821945	0.881428	0.882255	0.807507	0.948066	0.75022	0.774204	0.744208	1	0.781836	0.739852	0.800525	0.971726	0.892188	0.762785	0.80113	214.685	214.438	206.886	192.285	223.876	179.676	187.373	169.526	250.591	196.685	227.882
sp|A6NJ78|MET15_HUMAN	sp	A6NJ78	MET15	METTL15	Probable methyltransferase-like protein 15 OS=Homo sapiens GN=METTL15 PE=1 SV=1	5	800.935	517.079	513.42	554.814	585.879	522.669	458.122	441.714	542.57	424.712	404.226	401.606	563.505	431.529	420.93	479.654	1	0.645594	0.641025	0.692707	0.731494	0.652574	0.571983	0.551499	0.677421	0.53027	0.504693	0.501421	0.703559	0.538781	0.525548	0.598868	800.935	481.629	460.947	505.81	529.686	479.258	424.496	385.234	520.55	409.064	476.684
sp|A6NLJ0|C2C4B_HUMAN	sp	A6NLJ0	C2C4B	C2CD4B	C2 calcium-dependent domain-containing protein 4B OS=Homo sapiens GN=C2CD4B PE=2 SV=1	1	43.9691	37.411	31.6805	35.5427	42.486	35.882	38.3995	37.3486	42.7251	26.0723	30.151	34.7096	35.9673	28.2436	25.7524	37.2361	1	0.850848	0.720518	0.808356	0.966268	0.816074	0.873329	0.849429	0.971707	0.592969	0.685732	0.789409	0.818014	0.642351	0.585693	0.846869	43.9691	34.8462	28.4427	32.4034	38.411	32.9018	35.581	32.573	40.9911	25.1117	35.5556
sp|A6NMT0|DBX1_HUMAN	sp	A6NMT0	DBX1	DBX1	Homeobox protein DBX1 OS=Homo sapiens GN=DBX1 PE=3 SV=2	1	608.466	565.782	595.546	555.647	625.535	542.857	582.335	610.679	551.131	473.478	547.007	546.055	512.59	360.539	431.241	428.131	0.972713	0.904477	0.952059	0.888275	1	0.867828	0.930939	0.976252	0.881056	0.756917	0.874462	0.872941	0.819443	0.576369	0.689396	0.684425	608.466	526.993	534.68	506.57	565.538	497.769	539.592	532.594	528.764	456.033	645.058
sp|A6QL63|BTBDB_HUMAN	sp	A6QL63	BTBDB	BTBD11	Ankyrin repeat and BTB/POZ domain-containing protein BTBD11 OS=Homo sapiens GN=BTBD11 PE=2 SV=3	13	2873.85	2981.56	2831.01	2793.76	3320.31	2344.84	2043.82	2075.13	3542.75	2549.39	2426.9	2615.74	3227.06	2861.69	2561.04	2841.53	0.811192	0.841594	0.799098	0.788584	0.937213	0.661871	0.576903	0.58574	1	0.719607	0.685032	0.738337	0.91089	0.807759	0.722896	0.802068	2873.85	2777.15	2541.67	2547	3001.85	2150.09	1893.81	1809.79	3398.97	2455.46	2861.92
sp|A6ZKI3|F127A_HUMAN	sp	A6ZKI3	F127A	FAM127A	Protein FAM127A OS=Homo sapiens GN=FAM127A PE=1 SV=1	2	171.594	196.927	234.221	179.245	205.112	212.378	153.825	175.823	170.073	224.504	176.057	185.348	201.407	240.611	207.778	203.221	0.713159	0.818444	0.973442	0.744956	0.852462	0.882662	0.639308	0.730734	0.706839	0.933055	0.731706	0.770324	0.837066	1	0.863544	0.844605	171.594	183.426	210.283	163.413	185.439	194.739	142.534	153.341	163.171	216.232	207.615
sp|A8CG34|P121C_HUMAN	sp	A8CG34	P121C	POM121C	Nuclear envelope pore membrane protein POM 121C OS=Homo sapiens GN=POM121C PE=1 SV=2	8	1100.67	1033.97	1015.29	999.489	1188.26	1214.99	1252.98	1305.36	1208.06	1205.88	1168.72	1202.89	1370.21	1164.24	1152.79	1150.02	0.803285	0.754609	0.740975	0.729442	0.867209	0.88672	0.914441	0.952673	0.881659	0.880068	0.852947	0.877883	1	0.849682	0.841326	0.839301	1100.67	963.086	911.527	911.21	1074.29	1114.08	1161.01	1138.45	1159.03	1161.45	1378.21
sp|A8MT69|CENPX_HUMAN	sp	A8MT69	CENPX	STRA13	Centromere protein X OS=Homo sapiens GN=STRA13 PE=1 SV=1	1	130.235	155.303	153.38	151.913	116.483	176.507	176.174	157.97	121.985	214.374	217.719	202.031	121.299	214.588	201.191	191.652	0.59818	0.71332	0.704486	0.697747	0.535017	0.810711	0.809181	0.72557	0.560286	0.984639	1	0.927947	0.557138	0.985622	0.924087	0.880273	130.235	144.656	137.704	138.495	105.311	161.847	163.243	137.771	117.034	206.476	256.745
sp|A8MW92|P20L1_HUMAN	sp	A8MW92	P20L1	PHF20L1	PHD finger protein 20-like protein 1 OS=Homo sapiens GN=PHF20L1 PE=1 SV=2	8	1473.84	1494.01	1455.67	1403.28	1460.51	1477.9	1430.18	1379.15	1340.95	1463.19	1380.37	1235.34	1304.09	1371.89	1311.11	1344.18	0.986502	1	0.974343	0.939277	0.977581	0.989219	0.957282	0.92312	0.897555	0.979374	0.923938	0.826863	0.872884	0.918266	0.877583	0.899714	1473.84	1391.58	1306.9	1279.34	1320.43	1355.15	1325.21	1202.8	1286.53	1409.28	1627.8
sp|A8MWD9|RUXGL_HUMAN	sp	A8MWD9	RUXGL	SNRPGP15	Putative small nuclear ribonucleoprotein G-like protein 15 OS=Homo sapiens GN=SNRPGP15 PE=5 SV=2	12	6715.93	5000.88	4591.32	4592.46	4787.43	4375.24	4418.6	4253.39	4049.76	3748.22	3884.59	3886.68	4155.94	3767.94	3807.57	3806.08	1	0.744629	0.683647	0.683815	0.712846	0.651472	0.657928	0.633328	0.603008	0.558109	0.578414	0.578725	0.618819	0.561045	0.566946	0.566724	6715.93	4658.03	4122.08	4186.83	4328.25	4011.85	4094.28	3709.52	3885.4	3610.12	4580.9
sp|A8MXV4|NUD19_HUMAN	sp	A8MXV4	NUD19	NUDT19	Nucleoside diphosphate-linked moiety X motif 19 OS=Homo sapiens GN=NUDT19 PE=1 SV=1	4	593.432	481.681	503.592	493.509	622.624	523.093	573.086	588.526	571.55	444.12	466.906	511.403	564.898	453.026	470.305	517.101	0.953115	0.773631	0.808823	0.792628	1	0.840144	0.920437	0.945235	0.91797	0.713304	0.7499	0.821367	0.907286	0.727609	0.75536	0.830519	593.432	448.658	452.124	449.92	562.906	479.647	531.022	513.273	548.354	427.757	550.599
sp|A8MXY4|ZNF99_HUMAN	sp	A8MXY4	ZNF99	ZNF99	Zinc finger protein 99 OS=Homo sapiens GN=ZNF99 PE=2 SV=3	1	104.833	134.213	134.371	104.929	80.2652	108.273	100.859	106.46	75.6914	131.863	121.299	89.6865	83.8208	94.888	88.9108	97.4597	0.780176	0.998826	1	0.780887	0.59734	0.805774	0.750602	0.792284	0.563301	0.981338	0.902717	0.667454	0.623801	0.706164	0.661681	0.725303	104.833	125.012	120.638	95.6608	72.5667	99.2799	93.4562	92.8473	72.6195	127.005	143.042
sp|A9UHW6-3|MI4GD_HUMAN	sp	A9UHW6-3	MI4GD	MIF4GD	Isoform 3 of MIF4G domain-containing protein OS=Homo sapiens GN=MIF4GD	3	767.934	777.867	792.953	969.001	863.147	717.17	560.917	593.656	1100.87	803.268	785.849	798.347	942.136	947.655	868.086	971.979	0.697571	0.706594	0.720298	0.880215	0.78406	0.651458	0.509522	0.539261	1	0.729668	0.713845	0.725198	0.855812	0.860825	0.788547	0.88292	767.934	724.538	711.911	883.414	780.36	657.604	519.746	517.747	1056.19	773.673	926.713
sp|B2RTY4-4|MYO9A_HUMAN	sp	B2RTY4-4	MYO9A	MYO9A	Isoform 4 of Unconventional myosin-IXa OS=Homo sapiens GN=MYO9A	5	830.135	863.596	889.887	898.741	1004.23	840.8	708.698	642.42	1011.67	820.444	762.69	717.502	930.893	864.808	882.535	929.434	0.82056	0.853635	0.879622	0.888374	0.992649	0.831102	0.700523	0.63501	1	0.810981	0.753893	0.709226	0.920155	0.854833	0.872355	0.918714	830.135	804.39	798.938	819.36	907.913	770.966	656.68	560.276	970.611	790.216	899.403
sp|B7ZAQ6|GPHRA_HUMAN	sp	B7ZAQ6	GPHRA	GPR89A	Golgi pH regulator A OS=Homo sapiens GN=GPR89A PE=1 SV=2	1	313.444	274.544	273.043	271.672	334.859	294.965	358.333	364.832	301.1	262.818	315.062	309.834	324.381	240.546	255.896	272.21	0.859147	0.752522	0.748407	0.744651	0.917846	0.808495	0.982188	1	0.825312	0.720382	0.863581	0.849252	0.889124	0.659334	0.701407	0.746126	313.444	255.722	245.137	247.677	302.742	270.466	332.032	318.182	288.88	253.135	371.537
sp|B7ZW38|HNRC3_HUMAN	sp	B7ZW38	HNRC3	HNRNPCL3	Heterogeneous nuclear ribonucleoprotein C-like 3 OS=Homo sapiens GN=HNRNPCL3 PE=2 SV=1	35	13431.7	11747.8	11404	11562.3	13632.4	11623.6	11800	11562.3	11428.8	9734.05	10200.3	10080.2	12273.2	9956.8	10590.3	11147.8	0.985276	0.861754	0.836536	0.84815	1	0.852645	0.865584	0.84815	0.838357	0.714036	0.748237	0.739429	0.900296	0.730376	0.776845	0.817739	13431.7	10942.4	10238.5	10541.1	12324.9	10658.2	10933.9	10083.9	10965	9375.41	12028.7
sp|C9J7I0|UMAD1_HUMAN	sp	C9J7I0	UMAD1	UMAD1	UBAP1-MVB12-associated (UMA)-domain containing protein 1 OS=Homo sapiens GN=UMAD1 PE=3 SV=1	1	65.1752	93.8358	94.7208	97.9142	113.954	118.388	101.9	116.556	120.068	111.048	114.169	101.727	113.251	115.59	107.7	109.752	0.54282	0.781522	0.788894	0.815491	0.949077	0.986008	0.848683	0.970747	1	0.92488	0.950871	0.84725	0.943227	0.962706	0.896994	0.91408	65.1752	87.4026	85.0401	89.266	103.024	108.555	94.4203	101.652	115.195	106.957	134.634
sp|C9JI98|TM238_HUMAN	sp	C9JI98	TM238	TMEM238	Transmembrane protein 238 OS=Homo sapiens GN=TMEM238 PE=1 SV=1	1	22.7164	25.4958	27.285	25.9346	21.3547	21.241	30.8858	24.4362	30.1473	33.2823	30.0333	25.8705	30.2704	28.1741	34.0252	30.2049	0.667635	0.749323	0.801906	0.762217	0.627614	0.624273	0.907733	0.718179	0.886029	0.978168	0.882679	0.760335	0.889647	0.828035	1	0.887723	22.7164	23.7479	24.4964	23.6439	19.3065	19.4768	28.6188	21.3116	28.9238	32.0561	35.4168
sp|C9JLW8|MCRI1_HUMAN	sp	C9JLW8	MCRI1	MCRIP1	Mapk-regulated corepressor-interacting protein 1 OS=Homo sapiens GN=MCRIP1 PE=1 SV=1	3	1321.96	1322.56	1226.29	1403.26	1307.67	1336.69	1041	1074.77	1579.59	1473.96	1203.05	1211.84	1396.73	1586.26	1476.07	1533.86	0.833383	0.833762	0.773071	0.884637	0.824376	0.842669	0.656263	0.677554	0.995794	0.929203	0.758421	0.763961	0.880518	1	0.930539	0.966965	1321.96	1231.89	1100.96	1279.32	1182.25	1225.67	964.594	937.347	1515.48	1419.65	1418.7
sp|E9PAV3|NACAM_HUMAN	sp	E9PAV3	NACAM	NACA	Nascent polypeptide-associated complex subunit alpha, muscle-specific form OS=Homo sapiens GN=NACA PE=1 SV=1	21	3992.61	5639.28	5135.38	5417.77	3922.58	4171.91	2701.22	2786.83	4981.32	5398.35	4082.21	3952.9	4385.44	5589.78	4733.77	4839.66	0.708001	1	0.910645	0.960721	0.695582	0.739796	0.479001	0.494183	0.883327	0.957276	0.723889	0.700958	0.777661	0.991224	0.839429	0.858206	3992.61	5252.66	4610.53	4939.25	3546.35	3825.41	2502.95	2430.49	4779.16	5199.45	4813.95
sp|E9PRG8|CK098_HUMAN	sp	E9PRG8	CK098	C11orf98	Uncharacterized protein C11orf98 OS=Homo sapiens GN=C11orf98 PE=4 SV=1	4	872.904	800.188	783.053	799.866	771.668	719.368	681.329	684.808	929.624	840.726	844.346	870.639	953.175	847.639	837.712	936.118	0.915785	0.839497	0.82152	0.839159	0.809576	0.754707	0.714799	0.718449	0.975292	0.882026	0.885825	0.913409	1	0.889279	0.878865	0.982105	872.904	745.329	703.023	729.218	697.655	659.62	631.32	597.244	891.896	809.75	995.696
sp|O00115|DNS2A_HUMAN	sp	O00115	DNS2A	DNASE2	Deoxyribonuclease-2-alpha OS=Homo sapiens GN=DNASE2 PE=1 SV=2	3	1593.26	1047.29	1134.15	960.189	1331.74	852.661	801.381	729.962	1159.13	651.517	768.353	697.297	1128.26	661.489	742.254	757.241	1	0.657326	0.711844	0.602657	0.835859	0.535168	0.502982	0.458156	0.727523	0.408921	0.482252	0.437654	0.708145	0.415179	0.465871	0.475278	1593.26	975.492	1018.24	875.381	1204.01	781.842	742.561	636.624	1112.09	627.513	906.081
sp|O00116|ADAS_HUMAN	sp	O00116	ADAS	AGPS	Alkyldihydroxyacetonephosphate synthase, peroxisomal OS=Homo sapiens GN=AGPS PE=1 SV=1	40	11463.5	9792.18	9329.47	8941.9	9012.14	9223.06	9690.05	9291.44	8229.9	7941	7989.73	7893.19	9175.18	7834.87	8167.85	8162.19	1	0.854205	0.813842	0.780032	0.78616	0.804558	0.845296	0.810524	0.717922	0.69272	0.696972	0.68855	0.800382	0.683462	0.71251	0.712016	11463.5	9120.85	8375.98	8152.11	8147.76	8457.02	8978.81	8103.38	7895.89	7648.42	9421.9
sp|O00124|UBXN8_HUMAN	sp	O00124	UBXN8	UBXN8	UBX domain-containing protein 8 OS=Homo sapiens GN=UBXN8 PE=1 SV=2	1	192.509	215.141	189.624	254.493	225.45	192.264	161.405	132.325	249.066	197.96	178.414	180.21	246.434	197.545	192.368	180.484	0.756441	0.845369	0.745105	1	0.885877	0.755478	0.634222	0.519955	0.978676	0.777859	0.701057	0.708112	0.968333	0.776229	0.755886	0.709191	192.509	200.391	170.244	232.015	203.826	176.295	149.558	115.405	238.958	190.666	210.395
sp|O00139-2|KIF2A_HUMAN	sp	O00139-2	KIF2A	KIF2A	Isoform 2 of Kinesin-like protein KIF2A OS=Homo sapiens GN=KIF2A	21	4045.36	4725.77	4840.27	4485.07	3770.11	4355.54	4460.69	3933.47	4103.04	4455.45	4885.72	4758.42	3776.47	4346.17	4359.46	4128.88	0.827997	0.967261	0.990697	0.917996	0.771659	0.891483	0.913005	0.805095	0.839802	0.911932	1	0.973945	0.772961	0.889567	0.892286	0.84509	4045.36	4401.78	4345.58	4088.93	3408.51	3993.78	4133.28	3430.51	3936.52	4291.29	5761.49
sp|O00142-6|KITM_HUMAN	sp	O00142-6	KITM	TK2	Isoform 6 of Thymidine kinase 2, mitochondrial OS=Homo sapiens GN=TK2	2	765.618	517.654	539.446	559.359	1064.78	718.474	839.994	920.215	935.324	592.517	709.905	797.656	1064.22	663.045	795.296	922.067	0.719037	0.48616	0.506625	0.525327	1	0.674761	0.788888	0.864228	0.878418	0.556467	0.666714	0.749126	0.999477	0.622705	0.746909	0.865967	765.618	482.165	484.313	509.954	962.656	658.8	778.339	802.55	897.364	570.686	837.156
sp|O00148|DX39A_HUMAN	sp	O00148	DX39A	DDX39A	ATP-dependent RNA helicase DDX39A OS=Homo sapiens GN=DDX39A PE=1 SV=2	26	6136.06	6583.03	6653.27	5176.03	5758.16	5489.34	5809.46	4792.24	5003.13	5295.79	5768.21	5242.42	5281.04	5122.61	5430.97	4820.49	0.922262	0.989442	1	0.777968	0.865463	0.825058	0.873173	0.720283	0.751981	0.795968	0.866974	0.787947	0.793751	0.769939	0.816286	0.724529	6136.06	6131.71	5973.29	4718.86	5205.88	5033.41	5383.05	4179.47	4800.08	5100.67	6802.17
sp|O00151|PDLI1_HUMAN	sp	O00151	PDLI1	PDLIM1	PDZ and LIM domain protein 1 OS=Homo sapiens GN=PDLIM1 PE=1 SV=4	37	6833.13	9244.58	9695.17	9877.19	8986.03	11252.4	12371.9	12707.1	9778.62	12984.7	14001.2	14725.4	9280.51	12792.5	13787.4	13121.1	0.464038	0.627799	0.658399	0.67076	0.610241	0.764149	0.840174	0.86294	0.664066	0.881791	0.95082	1	0.630239	0.868741	0.9363	0.891052	6833.13	8610.79	8704.3	9004.79	8124.15	10317.8	11463.8	11082.3	9381.76	12506.3	16510.9
sp|O00154|BACH_HUMAN	sp	O00154	BACH	ACOT7	Cytosolic acyl coenzyme A thioester hydrolase OS=Homo sapiens GN=ACOT7 PE=1 SV=3	25	5838.83	6372.28	6905.68	7819.99	4890.52	5719.09	6452.95	7477.42	5714.18	6884.61	7180.65	8269.18	5134.26	6617.05	6561.43	6967.64	0.706095	0.770605	0.83511	0.945678	0.591416	0.691615	0.780361	0.904251	0.691021	0.832562	0.868363	1	0.620891	0.800206	0.79348	0.842603	5838.83	5935.41	6199.9	7129.29	4421.46	5244.08	5979.31	6521.31	5482.27	6630.95	8467.79
sp|O00159|MYO1C_HUMAN	sp	O00159	MYO1C	MYO1C	Unconventional myosin-Ic OS=Homo sapiens GN=MYO1C PE=1 SV=4	72	21656.9	18813.6	18674.8	16208	17447.1	15470.4	14838	14473.7	15778.3	12504.3	12802.6	12108.9	16309.1	12350.7	12926.8	12742.4	1	0.868712	0.862303	0.748397	0.805614	0.714341	0.685139	0.668318	0.728555	0.577382	0.591157	0.559126	0.753067	0.570291	0.596891	0.588376	21656.9	17523.8	16766.2	14776.4	15773.7	14185.5	13748.9	12623	15137.9	12043.6	15097.5
sp|O00160|MYO1F_HUMAN	sp	O00160	MYO1F	MYO1F	Unconventional myosin-If OS=Homo sapiens GN=MYO1F PE=1 SV=3	2	298.65	328.057	366.752	296.918	435.289	307.393	282.515	279.636	270.247	247.538	234.718	280.685	250.411	221.506	213.317	200.154	0.686096	0.753653	0.842548	0.682118	1	0.706182	0.64903	0.642415	0.620845	0.568676	0.539223	0.644825	0.575274	0.508871	0.490059	0.45982	298.65	305.566	329.269	270.693	393.539	281.862	261.779	243.88	259.279	238.418	276.791
sp|O00161|SNP23_HUMAN	sp	O00161	SNP23	SNAP23	Synaptosomal-associated protein 23 OS=Homo sapiens GN=SNAP23 PE=1 SV=1	9	3093.17	2304.2	2550.8	2519.57	2801.02	2296.01	2029.07	1960.3	2413.87	1857.47	1915.45	1814.83	2128.55	1787.31	1788.91	1880.16	1	0.744932	0.824655	0.814559	0.905551	0.742283	0.655984	0.63375	0.780386	0.600506	0.619253	0.586722	0.688145	0.577826	0.578341	0.607841	3093.17	2146.23	2290.1	2297.03	2532.37	2105.31	1880.14	1709.64	2315.9	1789.03	2258.8
sp|O00165-2|HAX1_HUMAN	sp	O00165-2	HAX1	HAX1	Isoform 2 of HCLS1-associated protein X-1 OS=Homo sapiens GN=HAX1	7	1098.44	905.066	924.542	885.106	984.726	978.813	1005.99	1029.84	939.835	867.535	891.549	907.947	1003.09	805.295	857.138	993.839	1	0.823956	0.841687	0.805784	0.896477	0.891094	0.91584	0.937546	0.855609	0.789789	0.81165	0.826578	0.913192	0.733126	0.780323	0.904773	1098.44	843.017	830.052	806.929	890.278	897.516	932.156	898.156	901.692	835.572	1051.36
sp|O00170|AIP_HUMAN	sp	O00170	AIP	AIP	AH receptor-interacting protein OS=Homo sapiens GN=AIP PE=1 SV=2	16	4276.22	3682.5	3635.3	3777.4	2829.2	2736.33	2482.87	2591.3	3216.11	3144.8	3314.6	3493.51	2963.89	3372.06	3458.19	3587.61	1	0.861159	0.850119	0.88335	0.661612	0.639895	0.580623	0.605979	0.752093	0.735415	0.775123	0.816961	0.693109	0.788562	0.808703	0.838969	4276.22	3430.04	3263.76	3443.76	2557.84	2509.06	2300.63	2259.96	3085.59	3028.93	3908.74
sp|O00178|GTPB1_HUMAN	sp	O00178	GTPB1	GTPBP1	GTP-binding protein 1 OS=Homo sapiens GN=GTPBP1 PE=1 SV=3	4	366.087	542.509	523.834	516.25	448.408	742.914	746.074	804.657	541.336	844.174	843.898	836.313	543.785	794.494	759.567	750.848	0.433663	0.642651	0.620529	0.611544	0.53118	0.880049	0.883792	0.953189	0.641261	1	0.999673	0.990688	0.644162	0.941151	0.899776	0.889447	366.087	505.316	470.297	470.652	405.4	681.21	691.313	701.768	519.366	813.071	995.167
sp|O00180|KCNK1_HUMAN	sp	O00180	KCNK1	KCNK1	Potassium channel subfamily K member 1 OS=Homo sapiens GN=KCNK1 PE=1 SV=1	1	57.2055	52.7623	73.0419	65.5685	71.2692	79.0749	123.897	115.7	60.7252	86.1259	104.175	114.877	63.7312	65.9364	69.7406	74.5808	0.461719	0.425856	0.589537	0.529218	0.57523	0.638231	1	0.933843	0.490127	0.695142	0.840824	0.927198	0.514389	0.532187	0.562892	0.601959	57.2055	49.145	65.5768	59.7772	64.4336	72.5072	114.803	100.906	58.2607	82.9527	122.849
sp|O00182|LEG9_HUMAN	sp	O00182	LEG9	LGALS9	Galectin-9 OS=Homo sapiens GN=LGALS9 PE=1 SV=2	5	307.89	651.627	1049.42	766.504	223.241	1030.08	1039.13	1026.19	205.866	1085.84	1336.58	1267.57	227.287	611.395	595.686	669.422	0.230357	0.487534	0.785152	0.573483	0.167024	0.770683	0.777454	0.767776	0.154025	0.812401	1	0.948373	0.170051	0.457433	0.44568	0.500848	307.89	606.953	942.164	698.803	201.829	944.523	962.857	894.976	197.511	1045.83	1576.16
sp|O00186|STXB3_HUMAN	sp	O00186	STXB3	STXBP3	Syntaxin-binding protein 3 OS=Homo sapiens GN=STXBP3 PE=1 SV=2	21	6317.04	5057.8	5348.5	5117.99	6727.26	5169.01	5778.48	5827.86	5726.37	4403.71	5149.74	5120.16	6115.13	4584.55	4950.66	5278.32	0.939021	0.751837	0.795049	0.760784	1	0.768368	0.858965	0.866305	0.851219	0.654607	0.765503	0.761107	0.909007	0.681489	0.73591	0.784616	6317.04	4711.05	4801.87	4665.95	6082.03	4739.69	5354.35	5082.67	5493.97	4241.46	6072.83
sp|O00189|AP4M1_HUMAN	sp	O00189	AP4M1	AP4M1	AP-4 complex subunit mu-1 OS=Homo sapiens GN=AP4M1 PE=1 SV=2	3	365.33	498.185	421.028	414.879	420.716	407.673	398.769	406.986	418.594	464.024	472.475	510.702	451.489	479.963	489.184	526.464	0.693931	0.946286	0.799728	0.788048	0.799135	0.77436	0.757448	0.773055	0.795105	0.881398	0.89745	0.97006	0.857588	0.911673	0.929187	1	365.33	464.031	377.998	378.235	380.364	373.813	369.5	354.946	401.606	446.928	557.167
sp|O00193|SMAP_HUMAN	sp	O00193	SMAP	SMAP	Small acidic protein OS=Homo sapiens GN=SMAP PE=1 SV=1	14	2235.11	2522.86	2606.91	2936.51	2561.4	1991.42	2689.44	2754.44	2954.67	2541.5	2681.06	3111.39	2624.87	2667.61	2703.2	2969.72	0.718363	0.810846	0.83786	0.943791	0.823233	0.640041	0.864385	0.885275	0.94963	0.816836	0.86169	1	0.84363	0.857367	0.868805	0.954466	2235.11	2349.9	2340.48	2677.14	2315.73	1826.02	2492.04	2402.24	2834.76	2447.86	3161.64
sp|O00194|RB27B_HUMAN	sp	O00194	RB27B	RAB27B	Ras-related protein Rab-27B OS=Homo sapiens GN=RAB27B PE=1 SV=4	12	2022.53	2197.23	2348.1	1982.44	4509.55	5508.27	6187.35	5351.72	3100.71	4251.86	4216.14	3907.57	3324.18	3924.12	3671.6	3250.4	0.326881	0.355116	0.3795	0.320402	0.728834	0.890246	1	0.864944	0.501137	0.687186	0.681413	0.631541	0.537254	0.634216	0.593404	0.525329	2022.53	2046.59	2108.12	1807.34	4077.03	5050.77	5733.21	4667.41	2974.87	4095.21	4971.89
sp|O00203|AP3B1_HUMAN	sp	O00203	AP3B1	AP3B1	AP-3 complex subunit beta-1 OS=Homo sapiens GN=AP3B1 PE=1 SV=3	45	9607.98	11446.2	12120.1	12396.1	11923.5	11333.1	10617.1	11584.6	12985.1	12238.4	12635.3	13137.6	12737.6	13148.1	13695.6	14065.5	0.683091	0.813783	0.861693	0.881314	0.847717	0.805739	0.754832	0.823619	0.92319	0.870104	0.898322	0.934035	0.905594	0.934778	0.973706	1	9607.98	10661.5	10881.4	11301.2	10779.9	10391.8	9837.78	10103.3	12458.1	11787.5	14900.2
sp|O00213|APBB1_HUMAN	sp	O00213	APBB1	APBB1	Amyloid beta A4 precursor protein-binding family B member 1 OS=Homo sapiens GN=APBB1 PE=1 SV=2	1	114.133	119.933	126.282	142.171	97.872	92.115	68.6751	93.2527	119.024	100.761	91.8091	106.865	110.534	129.79	101.168	113.143	0.802786	0.843584	0.888241	1	0.688409	0.647916	0.483045	0.655918	0.837184	0.708726	0.645765	0.751667	0.777472	0.912911	0.711595	0.795822	114.133	111.711	113.376	129.614	88.4848	84.4642	63.6344	81.3288	114.193	97.0481	108.266
sp|O00214-2|LEG8_HUMAN	sp	O00214-2	LEG8	LGALS8	Isoform 2 of Galectin-8 OS=Homo sapiens GN=LGALS8	7	1329.92	1403.32	1448.15	1067.39	1219.02	1498.88	1194.28	1139.13	1127.23	1492.73	1263.99	1096.84	1230.21	1148.74	1070.32	1091.83	0.887275	0.936243	0.966157	0.712125	0.813286	1	0.79678	0.759984	0.752046	0.995894	0.843288	0.731775	0.820754	0.766395	0.714078	0.728431	1329.92	1307.11	1300.15	973.114	1102.1	1374.39	1106.62	993.47	1081.48	1437.73	1490.56
sp|O00217|NDUS8_HUMAN	sp	O00217	NDUS8	NDUFS8	NADH dehydrogenase [ubiquinone] iron-sulfur protein 8, mitochondrial OS=Homo sapiens GN=NDUFS8 PE=1 SV=1	13	2900.25	2387.38	2507.18	2554.99	3455.28	2574.08	2737.94	2501.65	2978.94	2177.02	2325.18	2305.67	2998.4	2096.14	2245.86	2535	0.839369	0.690939	0.725609	0.739446	1	0.744972	0.792395	0.724008	0.862142	0.630057	0.672936	0.667291	0.867773	0.606649	0.649979	0.733661	2900.25	2223.71	2250.94	2329.32	3123.87	2360.29	2536.98	2181.77	2858.04	2096.81	2741.97
sp|O00220|TR10A_HUMAN	sp	O00220	TR10A	TNFRSF10A	Tumor necrosis factor receptor superfamily member 10A OS=Homo sapiens GN=TNFRSF10A PE=1 SV=3	5	1036.56	1434.21	1190.86	838.732	884.688	1663.44	1102.52	1146.14	879.971	1837.05	1187.02	1020.04	862.911	1315.89	970.715	710.518	0.564251	0.78071	0.648244	0.456563	0.48158	0.905493	0.600159	0.623899	0.479012	1	0.646152	0.555258	0.469726	0.716304	0.528408	0.38677	1036.56	1335.88	1069.15	764.651	799.835	1525.28	1021.6	999.584	844.258	1769.37	1399.79
sp|O00231-2|PSD11_HUMAN	sp	O00231-2	PSD11	PSMD11	Isoform 2 of 26S proteasome non-ATPase regulatory subunit 11 OS=Homo sapiens GN=PSMD11	40	9020.54	9179.14	9131.35	9224.06	9098.79	8554.61	7562.37	8040.5	9456.92	9370.84	8709.77	9235.15	9529.19	9627.93	9166.02	9628.99	0.93681	0.953281	0.948318	0.957947	0.944937	0.888422	0.785375	0.83503	0.98213	0.97319	0.904536	0.959098	0.989635	0.99989	0.951919	1	9020.54	8549.84	8198.1	8409.35	8226.1	7844.09	7007.3	7012.39	9073.12	9025.58	10271
sp|O00232|PSD12_HUMAN	sp	O00232	PSD12	PSMD12	26S proteasome non-ATPase regulatory subunit 12 OS=Homo sapiens GN=PSMD12 PE=1 SV=3	51	12667.1	14044.2	14421.7	13447.9	14821.2	13767.4	12231.5	12745.5	14523.1	14159	13358.2	13036.3	14138.5	13817.8	13704.5	13000.3	0.854658	0.947575	0.973045	0.907338	1	0.928894	0.825266	0.859949	0.979885	0.955316	0.901289	0.879566	0.953936	0.932294	0.92465	0.877138	12667.1	13081.4	12947.8	12260.1	13399.7	12623.9	11333.7	11115.8	13933.7	13637.3	15752.7
sp|O00233|PSMD9_HUMAN	sp	O00233	PSMD9	PSMD9	26S proteasome non-ATPase regulatory subunit 9 OS=Homo sapiens GN=PSMD9 PE=1 SV=3	12	1933.48	2442.82	2638.92	3063.16	2311.32	2533.85	2237.31	2740.51	2959.91	3429.8	3068.93	3525.13	2757.82	3839.94	3652.03	3534.83	0.503518	0.636162	0.68723	0.79771	0.601914	0.659867	0.58264	0.713685	0.77082	0.893189	0.799213	0.918017	0.718193	1	0.951063	0.920543	1933.48	2275.35	2369.22	2792.61	2089.63	2323.4	2073.09	2390.09	2839.78	3303.43	3619.04
sp|O00238-2|BMR1B_HUMAN	sp	O00238-2	BMR1B	BMPR1B	Isoform 2 of Bone morphogenetic protein receptor type-1B OS=Homo sapiens GN=BMPR1B	3	1048.95	726.611	739.574	751.635	1163.8	792.236	852.907	805.145	963.765	648.818	723.988	704.903	1061.23	669.333	752.16	859.401	0.901312	0.624341	0.63548	0.645843	1	0.68073	0.732862	0.691822	0.828116	0.557498	0.622088	0.605689	0.911867	0.575125	0.646294	0.738441	1048.95	676.796	663.988	685.247	1052.18	726.436	790.305	702.194	924.651	624.913	853.764
sp|O00244|ATOX1_HUMAN	sp	O00244	ATOX1	ATOX1	Copper transport protein ATOX1 OS=Homo sapiens GN=ATOX1 PE=1 SV=1	6	708.517	1068.77	863.342	1306.5	1026.02	1063.29	1066.85	1283.5	1178.89	1431.95	1251.54	1600.71	1014.97	1664.99	1511.43	1511.93	0.425537	0.641904	0.518525	0.784685	0.616229	0.638618	0.640752	0.770871	0.708047	0.860032	0.751679	0.961393	0.609597	1	0.90777	0.90807	708.517	995.495	775.106	1191.1	927.609	974.981	988.543	1119.38	1131.05	1379.19	1475.88
sp|O00255|MEN1_HUMAN	sp	O00255	MEN1	MEN1	Menin OS=Homo sapiens GN=MEN1 PE=1 SV=4	3	511.807	208.454	182.807	168.644	136.098	138.293	154.453	130.037	138.364	137.861	138.01	111.298	144.911	122.754	127.219	157.078	1	0.40729	0.35718	0.329508	0.265916	0.270206	0.301779	0.254075	0.270345	0.269362	0.269652	0.217461	0.283135	0.239844	0.248569	0.306908	511.807	194.163	164.124	153.749	123.044	126.807	143.116	113.41	132.749	132.782	162.748
sp|O00257|CBX4_HUMAN	sp	O00257	CBX4	CBX4	E3 SUMO-protein ligase CBX4 OS=Homo sapiens GN=CBX4 PE=1 SV=3	11	2469.12	2564.2	2456.33	2333.41	2841.6	3217.31	4055.95	3289.1	2476.65	2953.65	3645.05	3034.03	2609.38	2553.47	3032.43	2509.13	0.608765	0.632205	0.605612	0.575304	0.700599	0.793231	1	0.81093	0.610622	0.728227	0.898692	0.748045	0.643345	0.629561	0.747648	0.618629	2469.12	2388.4	2205.29	2127.31	2569.05	2950.09	3758.25	2868.53	2376.14	2844.83	4298.43
sp|O00258|WRB_HUMAN	sp	O00258	WRB	WRB	Tail-anchored protein insertion receptor WRB OS=Homo sapiens GN=WRB PE=1 SV=2	1	70.0334	72.5907	68.8938	52.3934	89.1035	72.6106	69.5693	56.8363	84.1607	66.1901	56.7794	66.9799	73.2827	60.2883	52.3375	60.048	0.785978	0.814679	0.773189	0.588007	1	0.814902	0.78077	0.637868	0.944528	0.742845	0.63723	0.751709	0.822445	0.67661	0.587379	0.673913	70.0334	67.6141	61.8527	47.7658	80.5573	66.5798	64.463	49.5688	80.7451	63.7514	66.9572
sp|O00264|PGRC1_HUMAN	sp	O00264	PGRC1	PGRMC1	Membrane-associated progesterone receptor component 1 OS=Homo sapiens GN=PGRMC1 PE=1 SV=3	15	4191.24	3877.92	4157.2	3417.51	3585.89	3983.65	4509.23	4321.83	3215.2	3423.01	3787.75	3651.32	3163.53	3110.88	3237.47	3121.18	0.92948	0.859996	0.92193	0.757892	0.795234	0.883443	1	0.95844	0.713025	0.759111	0.839999	0.809743	0.701568	0.68989	0.717964	0.692176	4191.24	3612.06	3732.32	3115.66	3241.96	3652.78	4178.26	3769.21	3084.71	3296.89	4466.71
sp|O00267|SPT5H_HUMAN	sp	O00267	SPT5H	SUPT5H	Transcription elongation factor SPT5 OS=Homo sapiens GN=SUPT5H PE=1 SV=1	49	10761.3	12824.3	13140.9	11724.9	11361.5	11837.2	14730.7	12764	10500	12381.7	14023	13006.1	10756.5	11590.4	11848.7	11226	0.730535	0.870582	0.892077	0.795949	0.771281	0.803569	1	0.866488	0.712799	0.840535	0.951954	0.882923	0.730206	0.786816	0.804351	0.762084	10761.3	11945.1	11797.9	10689.3	10271.8	10854	13649.5	11131.9	10073.9	11925.5	16536.6
sp|O00267-2|SPT5H_HUMAN	sp	O00267-2	SPT5H	SUPT5H	Isoform 2 of Transcription elongation factor SPT5 OS=Homo sapiens GN=SUPT5H	1	93.8939	131.89	140.642	127.001	85.3324	132.21	90.8424	128.154	122.023	176.96	157.692	196.394	129.365	225.92	173.864	202.649	0.415607	0.583791	0.62253	0.562152	0.377711	0.585207	0.4021	0.567252	0.540117	0.783286	0.697998	0.86931	0.572616	1	0.769581	0.896994	93.8939	122.848	126.268	115.784	77.1479	121.229	84.1747	111.767	117.071	170.44	185.958
sp|O00268|TAF4_HUMAN	sp	O00268	TAF4	TAF4	Transcription initiation factor TFIID subunit 4 OS=Homo sapiens GN=TAF4 PE=1 SV=2	9	1470.26	1360.28	1381.45	1406.33	1510.2	1417.96	1509.86	1509.56	1428.56	1373.48	1383	1392.88	1425.4	1282.89	1343.31	1386.13	0.973555	0.900728	0.914746	0.931225	1	0.938924	0.999778	0.99958	0.945941	0.909473	0.915772	0.922315	0.943847	0.849484	0.889491	0.917849	1470.26	1267.02	1240.26	1282.12	1365.35	1300.19	1399.04	1316.54	1370.58	1322.88	1630.9
sp|O00273|DFFA_HUMAN	sp	O00273	DFFA	DFFA	DNA fragmentation factor subunit alpha OS=Homo sapiens GN=DFFA PE=1 SV=1	13	2563.42	2898.02	2651.89	3178.54	3100.86	2396.52	2619.26	2843.44	4022.29	3197.15	2887.37	3275.85	3312.24	3301.48	3282.61	3327.99	0.637303	0.72049	0.659298	0.790232	0.770919	0.595809	0.651186	0.70692	1	0.794856	0.717841	0.814424	0.823471	0.820795	0.816104	0.827386	2563.42	2699.34	2380.86	2897.8	2803.45	2197.47	2427.01	2479.86	3859.05	3079.35	3404.93
sp|O00287|RFXAP_HUMAN	sp	O00287	RFXAP	RFXAP	Regulatory factor X-associated protein OS=Homo sapiens GN=RFXAP PE=1 SV=1	2	495.833	434.554	478.556	496.274	588.248	505.086	551.33	566.031	485.705	387.945	469.011	495.726	509.012	406.831	423.206	502.666	0.842899	0.738726	0.813527	0.843649	1	0.858628	0.937241	0.962233	0.825681	0.659493	0.797303	0.842717	0.865302	0.691598	0.719436	0.854515	495.833	404.762	429.646	452.441	531.827	463.135	510.863	493.655	465.993	373.652	553.082
sp|O00291|HIP1_HUMAN	sp	O00291	HIP1	HIP1	Huntingtin-interacting protein 1 OS=Homo sapiens GN=HIP1 PE=1 SV=5	29	6848.68	5098.59	5248.34	5958.49	6785.94	5854.39	5512.59	5930.35	6430.06	4641.5	4841.54	5446.33	6417.5	5051.23	5357.06	6263.18	1	0.744463	0.766329	0.87002	0.990839	0.85482	0.804912	0.865912	0.938876	0.677722	0.70693	0.795238	0.937042	0.737548	0.782203	0.914509	6848.68	4749.04	4711.95	5432.21	6135.08	5368.14	5107.97	5172.06	6169.1	4470.49	5709.39
sp|O00299|CLIC1_HUMAN	sp	O00299	CLIC1	CLIC1	Chloride intracellular channel protein 1 OS=Homo sapiens GN=CLIC1 PE=1 SV=4	29	5011.89	6484.92	6763.74	8522.93	5347.23	6102.03	5468.29	6863.78	7727.51	8583.76	7248.18	8654.89	6227.45	9030.4	8514.83	8202.85	0.555002	0.718121	0.748997	0.943805	0.592137	0.675722	0.605542	0.760075	0.855722	0.950541	0.802642	0.958417	0.689609	1	0.942908	0.90836	5011.89	6040.33	6072.47	7770.15	4834.36	5595.22	5066.92	5986.13	7413.89	8267.5	8547.42
sp|O00303|EIF3F_HUMAN	sp	O00303	EIF3F	EIF3F	Eukaryotic translation initiation factor 3 subunit F OS=Homo sapiens GN=EIF3F PE=1 SV=1	25	5602.88	6898.67	6623.79	6023.2	5345.23	6070.48	5385.79	5108.23	5714.54	6654.95	6017.51	5703.64	5391.38	6554.07	6039.32	5692.23	0.812169	1	0.960155	0.873096	0.77482	0.87995	0.7807	0.740467	0.828355	0.964673	0.872271	0.826774	0.78151	0.950049	0.875433	0.82512	5602.88	6425.71	5946.82	5491.2	4832.55	5566.29	4990.48	4455.06	5482.62	6409.76	7096.15
sp|O00308|WWP2_HUMAN	sp	O00308	WWP2	WWP2	NEDD4-like E3 ubiquitin-protein ligase WWP2 OS=Homo sapiens GN=WWP2 PE=1 SV=2	3	152.864	193.518	210.997	190.253	238.234	258.096	221.506	191.324	198.338	224.274	227.853	195.844	216.537	227.207	220.289	220.859	0.592277	0.749793	0.817517	0.737142	0.923045	1	0.858234	0.741291	0.768469	0.868958	0.882825	0.758806	0.838982	0.880322	0.853518	0.855724	152.864	180.251	189.433	173.449	215.384	236.659	205.248	166.86	190.289	216.011	268.696
sp|O00327|BMAL1_HUMAN	sp	O00327	BMAL1	ARNTL	Aryl hydrocarbon receptor nuclear translocator-like protein 1 OS=Homo sapiens GN=ARNTL PE=1 SV=2	2	380.586	321.85	351.755	311.297	305.475	303.843	263.847	255.831	273.539	273.501	295.596	272.849	258.786	284.627	279.388	291.869	1	0.84567	0.924246	0.817942	0.802644	0.798356	0.693265	0.672204	0.718732	0.718631	0.776687	0.716919	0.679968	0.747865	0.7341	0.766894	380.586	299.785	315.805	283.802	276.176	278.607	244.481	223.119	262.438	263.424	348.582
sp|O00330|ODPX_HUMAN	sp	O00330	ODPX	PDHX	Pyruvate dehydrogenase protein X component, mitochondrial OS=Homo sapiens GN=PDHX PE=1 SV=3	28	9319.64	7217.52	7505.04	7220.57	8778.11	6758.17	7575.34	7730.83	7105.68	5538.56	6541.91	6979.34	7808.34	5619.48	6287.18	6937.19	1	0.774441	0.805293	0.77477	0.941894	0.725154	0.812836	0.829521	0.762442	0.594289	0.701949	0.748885	0.837837	0.602972	0.674617	0.744362	9319.64	6722.7	6738.01	6582.82	7936.18	6196.86	7019.32	6742.32	6817.3	5334.5	7714.55
sp|O00399|DCTN6_HUMAN	sp	O00399	DCTN6	DCTN6	Dynactin subunit 6 OS=Homo sapiens GN=DCTN6 PE=1 SV=1	1	316.53	389.117	369.506	402.641	339.721	354.037	315.293	348.288	404.925	367.705	373.658	401.045	340.866	393.054	396.643	414.759	0.763166	0.938176	0.890895	0.970784	0.81908	0.853598	0.760184	0.839737	0.97629	0.886551	0.900905	0.966935	0.82184	0.94767	0.956322	1	316.53	362.44	331.742	367.078	307.137	324.632	292.151	303.754	388.491	354.157	440.637
sp|O00400|ACATN_HUMAN	sp	O00400	ACATN	SLC33A1	Acetyl-coenzyme A transporter 1 OS=Homo sapiens GN=SLC33A1 PE=1 SV=1	6	1036.39	1148.7	1254.39	1271.69	1721.23	1259.29	1284.16	1157.37	1484.75	1108.29	1161.17	1129.02	1434.46	1038.05	1090.62	1104.26	0.602122	0.667374	0.728777	0.738828	1	0.731624	0.746069	0.672409	0.86261	0.643897	0.674617	0.655936	0.833391	0.60309	0.63363	0.641555	1036.39	1069.95	1126.19	1159.37	1556.14	1154.7	1189.9	1009.38	1424.49	1067.46	1369.31
sp|O00401|WASL_HUMAN	sp	O00401	WASL	WASL	Neural Wiskott-Aldrich syndrome protein OS=Homo sapiens GN=WASL PE=1 SV=2	8	1164.21	1405.49	1441.07	1592.74	1246.49	1408.67	1257.93	1341.73	1597.62	1661.75	1602.03	1690.4	1469.76	1696.71	1621.01	1714.23	0.679146	0.819896	0.840654	0.92913	0.727148	0.821753	0.733819	0.782705	0.931977	0.969385	0.934548	0.986102	0.857389	0.989784	0.94562	1	1164.21	1309.13	1293.79	1452.06	1126.94	1291.67	1165.6	1170.17	1532.78	1600.52	1889.19
sp|O00410-3|IPO5_HUMAN	sp	O00410-3	IPO5	IPO5	Isoform 3 of Importin-5 OS=Homo sapiens GN=IPO5	37	5512.02	7409.77	7370.74	7058.48	6922.03	7592.05	6272.23	6645.86	7809.63	9189.95	7640.33	7195.34	7768.56	10402.3	9196.8	7874.59	0.529884	0.712319	0.708567	0.678549	0.665432	0.729842	0.602965	0.638883	0.750759	0.883453	0.734483	0.691706	0.746811	1	0.884111	0.757004	5512.02	6901.77	6617.43	6435.04	6258.12	6961.48	5811.86	5796.08	7492.68	8851.36	9009.86
sp|O00411|RPOM_HUMAN	sp	O00411	RPOM	POLRMT	DNA-directed RNA polymerase, mitochondrial OS=Homo sapiens GN=POLRMT PE=1 SV=2	21	4513.86	4996.5	4851.06	4473.59	5891.74	5458.77	5137.5	4648.12	5482.45	4940.37	5350.97	4881.89	5617.72	4813.27	5127.29	5277.24	0.766133	0.848051	0.823366	0.759298	1	0.926511	0.871982	0.788921	0.930531	0.838525	0.908214	0.828599	0.95349	0.816952	0.87025	0.8957	4513.86	4653.95	4355.27	4078.46	5326.65	5005.38	4760.41	4053.78	5259.95	4758.35	6310.13
sp|O00422|SAP18_HUMAN	sp	O00422	SAP18	SAP18	Histone deacetylase complex subunit SAP18 OS=Homo sapiens GN=SAP18 PE=1 SV=1	19	5330.07	4398.54	4326.73	4086.54	4972.19	4393.73	4660.35	4375.75	4212.85	3840.11	4086.73	3974.6	4355.48	3637.9	3841.38	3942.23	1	0.825232	0.811759	0.766696	0.932856	0.824328	0.874351	0.820956	0.790392	0.720462	0.766731	0.745694	0.817152	0.682523	0.7207	0.739622	5330.07	4096.99	3884.53	3725.6	4495.29	4028.8	4318.29	3816.24	4041.87	3698.63	4819.28
sp|O00423-3|EMAL1_HUMAN	sp	O00423-3	EMAL1	EML1	Isoform 3 of Echinoderm microtubule-associated protein-like 1 OS=Homo sapiens GN=EML1	10	1953.24	1911.58	1977.63	2251.84	2569.33	2057.22	1809.43	1885.48	2954.65	2165.84	2262.6	2436.5	2883.9	2421.89	2588.14	2624.69	0.661073	0.646974	0.669327	0.762134	0.869588	0.696263	0.6124	0.638139	1	0.733026	0.765774	0.82463	0.976053	0.819686	0.875954	0.888324	1953.24	1780.53	1775.51	2052.95	2322.9	1886.35	1676.62	1644.39	2834.74	2086.04	2668.17
sp|O00425|IF2B3_HUMAN	sp	O00425	IF2B3	IGF2BP3	Insulin-like growth factor 2 mRNA-binding protein 3 OS=Homo sapiens GN=IGF2BP3 PE=1 SV=2	44	14027.1	11811.9	12492.8	13439.8	10667.3	8551.42	8762.34	9145.54	10544.1	7906.12	8687.04	9354.6	11516.9	8933.99	9857.45	10495.7	1	0.842077	0.890618	0.958128	0.760481	0.609636	0.624672	0.651991	0.751697	0.563632	0.619304	0.666895	0.821048	0.636909	0.702743	0.748242	14027.1	11002.1	11216	12252.7	9644.21	7841.17	8119.19	7976.13	10116.2	7614.83	10244.2
sp|O00429-6|DNM1L_HUMAN	sp	O00429-6	DNM1L	DNM1L	Isoform 6 of Dynamin-1-like protein OS=Homo sapiens GN=DNM1L	29	5260.43	6541.78	6567.03	7412.1	6115.22	6005.25	5516.92	6176.83	7137.9	7358.73	7462.18	7931.81	6898.81	8090.45	8366.43	8407.34	0.625695	0.778103	0.781106	0.881623	0.727367	0.714286	0.656202	0.734695	0.849008	0.875275	0.887579	0.943439	0.82057	0.962308	0.995135	1	5260.43	6093.29	5895.86	6757.43	5528.69	5506.47	5111.98	5387.02	6848.21	7087.61	8799.78
sp|O00442-2|RTCA_HUMAN	sp	O00442-2	RTCA	RTCA	Isoform 2 of RNA 3'-terminal phosphate cyclase OS=Homo sapiens GN=RTCA	5	1224.48	1345.65	1409.91	1678.43	1285.73	1071.26	1206.2	1305.59	1609.82	1349.2	1369.34	1442.45	1319.03	1327.07	1443.91	1530.54	0.729541	0.801736	0.840017	1	0.766032	0.638253	0.718652	0.777866	0.959127	0.803848	0.81585	0.859405	0.785875	0.790662	0.860276	0.91189	1224.48	1253.4	1265.81	1530.18	1162.41	982.285	1117.67	1138.65	1544.49	1299.49	1614.8
sp|O00443|P3C2A_HUMAN	sp	O00443	P3C2A	PIK3C2A	Phosphatidylinositol 4-phosphate 3-kinase C2 domain-containing subunit alpha OS=Homo sapiens GN=PIK3C2A PE=1 SV=2	15	3876.28	3667.78	3409.42	3569.55	4224.75	3963.78	3438.34	3354.43	4697.72	4169.54	3860.03	3604.71	5156.54	4229.67	3987.3	3919.45	0.751722	0.711289	0.661184	0.692238	0.8193	0.76869	0.666793	0.65052	0.911024	0.808594	0.74857	0.699057	1	0.820254	0.773252	0.760095	3876.28	3416.33	3060.97	3254.27	3819.54	3634.56	3185.97	2925.51	4507.07	4015.92	4551.94
sp|O00458|IFRD1_HUMAN	sp	O00458	IFRD1	IFRD1	Interferon-related developmental regulator 1 OS=Homo sapiens GN=IFRD1 PE=1 SV=4	2	273.985	339.189	299.347	304.974	369.467	295.036	338.384	402.398	427.802	369.89	475.189	551.52	434.294	383.358	561.117	411.88	0.488285	0.604489	0.533484	0.543512	0.658449	0.525801	0.603055	0.717138	0.762412	0.659204	0.846863	0.982897	0.773982	0.683206	1	0.734037	273.985	315.935	268.753	278.037	334.03	270.531	313.547	350.945	410.44	356.262	560.367
sp|O00459|P85B_HUMAN	sp	O00459	P85B	PIK3R2	Phosphatidylinositol 3-kinase regulatory subunit beta OS=Homo sapiens GN=PIK3R2 PE=1 SV=2	1	36.5814	40.3812	62.4406	58.8397	50.2584	41.2503	36.3699	36.6744	59.7967	47.5027	47.6448	45.8714	64.298	51.9749	55.7876	74.6541	0.490012	0.540911	0.836398	0.788164	0.673217	0.552552	0.487179	0.491258	0.800984	0.636304	0.638208	0.614453	0.861279	0.696209	0.747281	1	36.5814	37.6128	56.059	53.6427	45.438	37.8242	33.7004	31.985	57.3699	45.7525	56.1852
sp|O00461|GOLI4_HUMAN	sp	O00461	GOLI4	GOLIM4	Golgi integral membrane protein 4 OS=Homo sapiens GN=GOLIM4 PE=1 SV=1	16	4137.46	3509.32	3406.86	3349.42	3686.47	3658.73	3540.29	3347.94	3480.96	3231.69	3431.14	3280.71	3326.94	3140.27	3031.65	3067.93	1	0.848182	0.823418	0.809534	0.890998	0.884294	0.855668	0.809177	0.841329	0.78108	0.829286	0.79293	0.804102	0.758986	0.732733	0.741501	4137.46	3268.73	3058.67	3053.58	3332.89	3354.85	3280.44	2919.85	3339.69	3112.62	4046.17
sp|O00468|AGRIN_HUMAN	sp	O00468	AGRIN	AGRN	Agrin OS=Homo sapiens GN=AGRN PE=1 SV=5	26	4117.76	4491.03	4481.89	4279.44	3620.6	4708.12	4480.59	4377.52	3488.7	4308.82	4117.73	4022.63	3479.84	4086.9	3786.48	4175.46	0.874608	0.953891	0.951949	0.908949	0.769012	1	0.951673	0.92978	0.740996	0.91519	0.874602	0.854402	0.739114	0.868054	0.804245	0.886863	4117.76	4183.14	4023.83	3901.46	3273.34	4317.08	4151.72	3817.78	3347.11	4150.07	4855.84
sp|O00469-2|PLOD2_HUMAN	sp	O00469-2	PLOD2	PLOD2	Isoform 2 of Procollagen-lysine,2-oxoglutarate 5-dioxygenase 2 OS=Homo sapiens GN=PLOD2	46	11034.1	10373.6	9154.28	7972.04	10741.5	19276.1	17691.9	12379.2	7873.76	14621.2	11336.4	8027.36	10279.3	12060.7	10168.8	8694.2	0.572424	0.538157	0.474903	0.413571	0.557242	1	0.917813	0.642203	0.408473	0.758514	0.588108	0.416441	0.533267	0.625682	0.527535	0.451035	11034.1	9662.39	8218.69	7267.91	9711.21	17675.1	16393.3	10796.3	7554.21	14082.5	13368.5
sp|O00471|EXOC5_HUMAN	sp	O00471	EXOC5	EXOC5	Exocyst complex component 5 OS=Homo sapiens GN=EXOC5 PE=1 SV=1	11	3955.13	4121.08	4495.71	4424.62	4398.92	4242.85	3884.13	4288.49	4695.8	4089.37	4320.13	4409.53	4528.8	4246.8	4489.69	4688.11	0.84227	0.877611	0.957391	0.942252	0.936779	0.903541	0.827151	0.913262	1	0.870857	0.92	0.939038	0.964437	0.904382	0.956109	0.998363	3955.13	3838.55	4036.24	4033.82	3977.01	3890.45	3599.04	3740.14	4505.22	3938.7	5094.52
sp|O00478|BT3A3_HUMAN	sp	O00478	BT3A3	BTN3A3	Butyrophilin subfamily 3 member A3 OS=Homo sapiens GN=BTN3A3 PE=1 SV=1	3	240.084	310.766	400.174	397.016	292.089	614.548	894.152	953.657	235.131	475.321	663.709	665.52	231.909	345.785	408.507	472.162	0.251751	0.325868	0.41962	0.416309	0.306283	0.644412	0.937603	1	0.246557	0.498419	0.695962	0.697861	0.243178	0.362589	0.428358	0.495107	240.084	289.461	359.275	361.95	264.074	563.506	828.522	831.716	225.588	457.808	782.679
sp|O00479|HMGN4_HUMAN	sp	O00479	HMGN4	HMGN4	High mobility group nucleosome-binding domain-containing protein 4 OS=Homo sapiens GN=HMGN4 PE=1 SV=3	1	69.0074	64.1431	61.0024	61.3633	84.5524	76.1625	117.191	90.5165	111.484	85.6049	103.631	96.9041	134.048	110.691	126.716	106.186	0.514798	0.47851	0.45508	0.457772	0.630764	0.568175	0.874246	0.675257	0.831671	0.638616	0.773091	0.722908	1	0.825758	0.945305	0.792154	69.0074	59.7456	54.7678	55.9434	76.4427	69.8367	108.589	78.9425	106.959	82.4509	122.207
sp|O00482|NR5A2_HUMAN	sp	O00482	NR5A2	NR5A2	Nuclear receptor subfamily 5 group A member 2 OS=Homo sapiens GN=NR5A2 PE=1 SV=2	1	42.5045	61.0554	59.9836	48.9263	84.6188	57.8762	66.7621	46.7106	119.256	76.895	87.0366	70.8473	91.3391	97.0346	95.1406	88.7428	0.356414	0.51197	0.502982	0.410263	0.709557	0.485311	0.559822	0.391684	1	0.64479	0.72983	0.594078	0.765909	0.813667	0.797785	0.744138	42.5045	56.8696	53.8531	44.6049	76.5028	53.0692	61.8618	40.7379	114.416	74.0619	102.638
sp|O00483|NDUA4_HUMAN	sp	O00483	NDUA4	NDUFA4	Cytochrome c oxidase subunit NDUFA4 OS=Homo sapiens GN=NDUFA4 PE=1 SV=1	10	8118.78	4389.62	4340.69	5314.15	7112.24	3254.8	2556.58	2468.52	6013.21	2596.26	2838.33	2774.19	6330.78	3167.24	3820.23	4338.59	1	0.540675	0.534648	0.65455	0.876023	0.400898	0.314897	0.304051	0.740655	0.319784	0.3496	0.3417	0.77977	0.390113	0.470542	0.534389	8118.78	4088.68	3897.06	4844.78	6430.08	2984.47	2368.93	2152.88	5769.17	2500.6	3347.1
sp|O00487|PSDE_HUMAN	sp	O00487	PSDE	PSMD14	26S proteasome non-ATPase regulatory subunit 14 OS=Homo sapiens GN=PSMD14 PE=1 SV=1	21	7391.38	7447.77	7420.76	7275.07	7537.12	6650.37	6528.28	6791.61	7786.5	6738.29	6871.9	7056.15	7622.07	7110.24	7336.65	7516.52	0.949256	0.956498	0.953029	0.934318	0.967972	0.854089	0.83841	0.872229	1	0.865382	0.88254	0.906203	0.978883	0.91315	0.942227	0.965327	7391.38	6937.17	6662.34	6632.5	6814.21	6098.01	6049.11	5923.19	7470.49	6490.03	8103.69
sp|O00488|ZN593_HUMAN	sp	O00488	ZN593	ZNF593	Zinc finger protein 593 OS=Homo sapiens GN=ZNF593 PE=1 SV=2	2	616.973	628.932	613.721	607.502	679.817	606.983	583.524	563.688	654.107	621.332	601.78	548.518	622.61	565.274	516.986	667.098	0.907557	0.925149	0.902773	0.893626	1	0.892862	0.858354	0.829175	0.96218	0.91397	0.885208	0.806862	0.915849	0.831508	0.760478	0.98129	616.973	585.814	550.997	553.845	614.614	556.569	540.694	491.611	627.56	598.44	709.649
sp|O00499|BIN1_HUMAN	sp	O00499	BIN1	BIN1	Myc box-dependent-interacting protein 1 OS=Homo sapiens GN=BIN1 PE=1 SV=1	11	1843.64	2381.91	2463.15	2758.01	2347.17	2703.18	2228.52	2206.1	2758.5	3169.76	2840.05	2792.97	2722.55	3416.58	3114.83	2807.24	0.539616	0.697162	0.720941	0.807244	0.686996	0.791195	0.652267	0.645704	0.807388	0.927758	0.831256	0.817477	0.796866	1	0.911682	0.821654	1843.64	2218.61	2211.41	2514.41	2122.05	2478.66	2064.95	1924.01	2646.55	3052.97	3349.13
sp|O00505|IMA4_HUMAN	sp	O00505	IMA4	KPNA3	Importin subunit alpha-4 OS=Homo sapiens GN=KPNA3 PE=1 SV=2	13	5069.71	5527.66	4851.31	4008.24	3527.75	4246.66	3202.95	3047.96	3056.32	4361.68	3633.32	3269.29	3035.75	4143.68	3649.22	3149.56	0.917152	1	0.877641	0.725123	0.638198	0.768256	0.579441	0.551402	0.552913	0.789064	0.657298	0.591441	0.549192	0.749625	0.660174	0.569781	5069.71	5148.7	4355.49	3654.21	3189.39	3893.95	2967.86	2658.23	2932.28	4200.98	4284.6
sp|O00506|STK25_HUMAN	sp	O00506	STK25	STK25	Serine/threonine-protein kinase 25 OS=Homo sapiens GN=STK25 PE=1 SV=1	2	165.397	203.226	231.244	242.293	155.684	177.197	143.117	155.302	217.226	212.055	217.306	225.886	245.604	262.851	237.146	265.067	0.623981	0.766695	0.872396	0.914083	0.587338	0.6685	0.539926	0.585896	0.819513	0.800004	0.819814	0.852183	0.926571	0.99164	0.894665	1	165.397	189.293	207.61	220.893	140.752	162.48	132.612	135.444	208.41	204.242	256.258
sp|O00522|KRIT1_HUMAN	sp	O00522	KRIT1	KRIT1	Krev interaction trapped protein 1 OS=Homo sapiens GN=KRIT1 PE=1 SV=2	2	312.675	311.824	321.341	254.698	304.621	336.827	299.322	265.156	282.074	373.973	398.963	341.713	452.113	476.848	419.321	409.105	0.655712	0.653927	0.673885	0.534129	0.638822	0.706361	0.627709	0.556059	0.591538	0.78426	0.836668	0.716607	0.948129	1	0.879359	0.857936	312.675	290.446	288.499	232.202	275.404	308.851	277.352	231.251	270.626	360.194	470.478
sp|O00541|PESC_HUMAN	sp	O00541	PESC	PES1	Pescadillo homolog OS=Homo sapiens GN=PES1 PE=1 SV=1	38	9638.41	10084.8	9595.34	8452.46	9789.33	8945.07	8778.46	8209.71	9220.17	8642.91	8954.33	8500.85	9710.5	8285.76	8483.47	8428.22	0.955739	1	0.951468	0.838141	0.970705	0.886988	0.870467	0.81407	0.914267	0.857026	0.887906	0.842939	0.962888	0.821611	0.841217	0.835738	9638.41	9393.38	8614.67	7705.9	8850.41	8202.12	8134.13	7159.96	8845.97	8324.47	10559.4
sp|O00559-2|RCAS1_HUMAN	sp	O00559-2	RCAS1	EBAG9	Isoform 2 of Receptor-binding cancer antigen expressed on SiSo cells OS=Homo sapiens GN=EBAG9	2	246.119	220.338	235.854	241.02	241.43	217.861	274.613	257.725	230.955	196.498	221.78	228.971	207.57	177.763	205.47	194.106	0.896238	0.802357	0.858858	0.87767	0.879165	0.793337	1	0.938503	0.84102	0.715543	0.807608	0.833795	0.755864	0.647319	0.748217	0.706834	246.119	205.232	211.749	219.732	218.274	199.766	254.457	224.771	221.582	189.258	261.534
sp|O00560|SDCB1_HUMAN	sp	O00560	SDCB1	SDCBP	Syntenin-1 OS=Homo sapiens GN=SDCBP PE=1 SV=1	12	1252.01	2053.12	1639.17	1183.24	3530.03	5073.66	3921.24	3567.92	2456.43	4164.87	2595.37	2152.54	3240.56	3967.28	2886.16	2239.01	0.246767	0.404662	0.323074	0.233212	0.695755	1	0.772863	0.703223	0.484154	0.820881	0.511538	0.424259	0.638702	0.781936	0.568852	0.4413	1252.01	1912.36	1471.64	1078.73	3191.45	4652.26	3633.43	3111.7	2356.74	4011.42	3060.59
sp|O00566|MPP10_HUMAN	sp	O00566	MPP10	MPHOSPH10	U3 small nucleolar ribonucleoprotein protein MPP10 OS=Homo sapiens GN=MPHOSPH10 PE=1 SV=2	14	4726.79	4180.51	4155.66	3736.87	3768.94	3676.34	3490.43	3411.3	3611.4	3310.68	3382.34	3482.21	3627.7	3071.82	3213.84	3266.34	1	0.884428	0.879171	0.790572	0.797357	0.777768	0.738436	0.721695	0.764027	0.700407	0.715569	0.736696	0.767477	0.649875	0.679919	0.691027	4726.79	3893.9	3730.94	3406.81	3407.45	3371	3234.24	2975.11	3464.83	3188.7	3988.63
sp|O00567|NOP56_HUMAN	sp	O00567	NOP56	NOP56	Nucleolar protein 56 OS=Homo sapiens GN=NOP56 PE=1 SV=4	60	15112.2	13041.2	13392	12610.2	16624.9	12847.1	14465.3	14286.6	13391.2	11397.8	12384.7	12661.3	14779.3	11239.7	12458.3	12422.9	0.909007	0.784434	0.805536	0.75851	1	0.772763	0.870098	0.859346	0.805487	0.685587	0.744948	0.761583	0.888983	0.676076	0.749373	0.747247	15112.2	12147.1	12023.3	11496.4	15030.4	11780.1	13403.6	12459.8	12847.7	10977.9	14604.7
sp|O00571|DDX3X_HUMAN	sp	O00571	DDX3X	DDX3X	ATP-dependent RNA helicase DDX3X OS=Homo sapiens GN=DDX3X PE=1 SV=3	82	18690.4	22809.7	21933.3	20578	17412.3	21187.7	17523.9	17120.3	19423	23331.7	19782.1	19141.5	18609.9	22780.6	20608.6	19540.9	0.801072	0.977625	0.940065	0.881977	0.746291	0.908106	0.751077	0.733778	0.83247	1	0.847864	0.820408	0.79762	0.976379	0.883286	0.837524	18690.4	21245.9	19691.7	18760.5	15742.2	19427.9	16237.7	14931.2	18634.7	22472.1	23328.1
sp|O00584|RNT2_HUMAN	sp	O00584	RNT2	RNASET2	Ribonuclease T2 OS=Homo sapiens GN=RNASET2 PE=1 SV=2	3	864.225	555.883	641.073	633.243	757.007	469.824	457.67	422.635	655.345	407.661	463.655	444.941	652.4	384.795	411.733	530.971	1	0.643216	0.74179	0.732729	0.875937	0.543636	0.529573	0.489033	0.758304	0.471707	0.536497	0.514844	0.754896	0.445248	0.476419	0.61439	864.225	517.773	575.554	577.312	684.4	430.802	424.078	368.594	628.748	392.641	546.765
sp|O00592|PODXL_HUMAN	sp	O00592	PODXL	PODXL	Podocalyxin OS=Homo sapiens GN=PODXL PE=1 SV=2	14	2670.24	3535.31	3257.13	2438.81	6852.45	9759.53	9910.98	10112.4	5076.06	8934.16	7902.25	7307.74	5595.53	8043.81	7542.19	6143.56	0.264056	0.349602	0.322093	0.24117	0.677629	0.965107	0.980084	1	0.501965	0.883487	0.781442	0.722653	0.553335	0.795441	0.745837	0.607528	2670.24	3292.94	2924.24	2223.4	6195.21	8948.94	9183.53	8819.35	4870.05	8604.99	9318.73
sp|O00622|CYR61_HUMAN	sp	O00622	CYR61	CYR61	Protein CYR61 OS=Homo sapiens GN=CYR61 PE=1 SV=1	3	622.462	640.984	571.965	496.406	491.755	687.444	462.483	697.898	476.837	487.924	373.535	537.524	541.764	596.454	591.674	523.346	0.89191	0.91845	0.819554	0.711287	0.704623	0.985021	0.66268	1	0.683248	0.699134	0.535228	0.770205	0.77628	0.854644	0.847794	0.749889	622.462	597.04	513.509	452.561	444.589	630.347	428.537	608.66	457.485	469.947	440.491
sp|O00623|PEX12_HUMAN	sp	O00623	PEX12	PEX12	Peroxisome assembly protein 12 OS=Homo sapiens GN=PEX12 PE=1 SV=1	1	65.9021	69.407	83.5274	70.5781	80.1337	83.8382	94.9044	109.462	86.1103	86.3318	86.6067	97.4131	92.7919	89.3004	83.5228	111.914	0.588862	0.620179	0.746351	0.630643	0.716026	0.749128	0.848009	0.978087	0.769431	0.771409	0.773866	0.870425	0.829133	0.797935	0.74631	1	65.9021	64.6486	74.9907	64.3443	72.4478	76.8749	87.9385	95.4655	82.6156	83.151	102.131
sp|O00625|PIR_HUMAN	sp	O00625	PIR	PIR	Pirin OS=Homo sapiens GN=PIR PE=1 SV=1	17	3450.97	3267.3	3440.72	5468.29	2974.51	2568.52	2241.54	2793.9	4071.25	3210.87	3162.58	3827.09	3389.95	3667.24	3719.3	4226.01	0.631087	0.597499	0.629213	1	0.543956	0.469712	0.409915	0.510926	0.744519	0.58718	0.578349	0.699869	0.619928	0.670636	0.680157	0.772821	3450.97	3043.3	3089.07	4985.31	2689.22	2355.19	2077.01	2436.65	3906.02	3092.57	3729.48
sp|O00629|IMA3_HUMAN	sp	O00629	IMA3	KPNA4	Importin subunit alpha-3 OS=Homo sapiens GN=KPNA4 PE=1 SV=1	8	1338.51	1584.17	1414.55	1399.81	1543.41	1945.35	1588.2	1730.45	1875.45	2252.29	1891.01	1835.31	1885.6	2263.54	2085.52	1931.96	0.591334	0.699861	0.624927	0.618414	0.681857	0.859429	0.701644	0.764485	0.828548	0.99503	0.835422	0.810814	0.833029	1	0.92135	0.85351	1338.51	1475.56	1269.98	1276.17	1395.38	1783.78	1471.63	1509.18	1799.34	2169.31	2229.98
sp|O00635|TRI38_HUMAN	sp	O00635	TRI38	TRIM38	E3 ubiquitin-protein ligase TRIM38 OS=Homo sapiens GN=TRIM38 PE=1 SV=1	3	163.653	277.948	299.082	269.717	176.237	336.237	405.675	430.649	173.48	338.793	343.408	374.988	155.205	266.886	284.425	280.196	0.380015	0.645418	0.694492	0.626303	0.409237	0.780768	0.94201	1	0.402833	0.786705	0.79742	0.870751	0.360398	0.619731	0.660458	0.650637	163.653	258.893	268.515	245.894	159.334	308.31	375.899	375.583	166.439	326.311	404.964
sp|O00712-5|NFIB_HUMAN	sp	O00712-5	NFIB	NFIB	Isoform 5 of Nuclear factor 1 B-type OS=Homo sapiens GN=NFIB	1	101.155	69.3593	73.5338	80.1558	67.4187	67.9174	69.627	61.8883	67.3675	61.9116	66.9288	66.0256	67.7559	57.3332	66.1629	71.8052	1	0.685674	0.726942	0.792406	0.666489	0.671419	0.68832	0.611817	0.665983	0.612046	0.661646	0.652718	0.669822	0.566786	0.654075	0.709853	101.155	64.6042	66.0185	73.0761	60.9524	62.2764	64.5165	53.9749	64.6334	59.6305	78.9258
sp|O00743-3|PPP6_HUMAN	sp	O00743-3	PPP6	PPP6C	Isoform 3 of Serine/threonine-protein phosphatase 6 catalytic subunit OS=Homo sapiens GN=PPP6C	14	2969.82	3661.75	3863.39	3966.93	3596.09	3943.63	3242.33	3806.48	4003.84	4730.57	4489.89	4552.24	3964.24	5079.67	4815.53	4883.62	0.584649	0.720864	0.760559	0.780942	0.707938	0.776357	0.638296	0.749356	0.78821	0.931276	0.883895	0.896169	0.780413	1	0.948	0.961405	2969.82	3410.71	3468.54	3616.55	3251.18	3616.09	3004.35	3319.76	3841.35	4556.28	5294.71
sp|O00746|NDKM_HUMAN	sp	O00746	NDKM	NME4	Nucleoside diphosphate kinase, mitochondrial OS=Homo sapiens GN=NME4 PE=1 SV=1	5	1859.27	1832.45	1797.02	1469.99	1100.98	1169.08	1110.32	1046.51	799.464	898.963	948.221	857.29	930.776	897.591	890.784	824.823	1	0.985574	0.966519	0.790625	0.592159	0.628784	0.597178	0.562863	0.429988	0.483503	0.509996	0.461089	0.500614	0.482765	0.479104	0.443627	1859.27	1706.82	1613.36	1340.15	995.385	1071.98	1028.82	912.7	767.018	865.842	1118.19
sp|O00754|MA2B1_HUMAN	sp	O00754	MA2B1	MAN2B1	Lysosomal alpha-mannosidase OS=Homo sapiens GN=MAN2B1 PE=1 SV=3	4	388.227	296.51	336.854	289.871	428.225	309.027	352.597	338.042	342.088	243.308	294.259	287.59	419.802	258.514	286.633	297.926	0.906595	0.692416	0.786629	0.676912	1	0.721645	0.823392	0.789403	0.798852	0.568178	0.687159	0.671587	0.980331	0.603686	0.66935	0.695722	388.227	276.182	302.427	264.268	387.153	283.36	326.717	294.818	328.205	234.344	347.005
sp|O00762|UBE2C_HUMAN	sp	O00762	UBE2C	UBE2C	Ubiquitin-conjugating enzyme E2 C OS=Homo sapiens GN=UBE2C PE=1 SV=1	2	332.586	688.503	680.192	630.769	177.957	602.244	256.765	225.938	315.8	1262.57	729.366	415.735	292.954	1374.97	597.055	515.06	0.241885	0.500739	0.494695	0.45875	0.129426	0.438005	0.186742	0.164322	0.229677	0.918249	0.530459	0.302359	0.213062	1	0.43423	0.374596	332.586	641.301	610.675	575.057	160.889	552.224	237.919	197.048	302.983	1216.05	860.106
sp|O00764|PDXK_HUMAN	sp	O00764	PDXK	PDXK	Pyridoxal kinase OS=Homo sapiens GN=PDXK PE=1 SV=1	19	1783.77	2075.79	2226.08	2840.57	2449.3	2113.11	2122.73	2463.83	3453.5	3073.42	2928.49	3478.85	3286.81	3647	3573.05	3428.56	0.489107	0.569178	0.610387	0.77888	0.671594	0.57941	0.582048	0.675578	0.946943	0.842725	0.802988	0.953895	0.901239	1	0.979725	0.940106	1783.77	1933.48	1998.57	2589.68	2214.38	1937.6	1966.92	2148.79	3313.34	2960.18	3453.43
sp|O00767|ACOD_HUMAN	sp	O00767	ACOD	SCD	Acyl-CoA desaturase OS=Homo sapiens GN=SCD PE=1 SV=2	11	1227.63	2597.42	3025.49	2216.75	4667.53	3143.99	2145.97	2204.81	3870.41	3325.55	3091.9	2230.24	4707.06	4368.44	3459.82	4049.53	0.260806	0.551814	0.642756	0.470942	0.991601	0.66793	0.455905	0.468405	0.822256	0.706501	0.656863	0.473808	1	0.92806	0.735027	0.860308	1227.63	2419.35	2716.28	2020.96	4219.85	2882.86	1988.46	1922.89	3713.33	3203.02	3646.12
sp|O14494|PLPP1_HUMAN	sp	O14494	PLPP1	PLPP1	Phospholipid phosphatase 1 OS=Homo sapiens GN=PLPP1 PE=1 SV=1	2	293.361	381.489	587.62	549.986	824.94	720.374	1373.47	1462.01	759.193	594.406	817.321	955.068	696.886	497.659	562.794	629.98	0.200656	0.260934	0.401926	0.376184	0.56425	0.492728	0.939439	1	0.51928	0.406567	0.559038	0.653256	0.476662	0.340393	0.384945	0.430899	293.361	355.335	527.564	501.409	745.818	660.542	1272.66	1275.07	728.382	572.506	963.826
sp|O14495|PLPP3_HUMAN	sp	O14495	PLPP3	PLPP3	Phospholipid phosphatase 3 OS=Homo sapiens GN=PLPP3 PE=1 SV=1	2	771.273	828.408	845.811	756.635	578.91	960.852	1003.7	958.461	418.427	648.391	618.904	553.765	488.76	492.386	445.311	493.69	0.768426	0.82535	0.842689	0.753843	0.576773	0.957306	1	0.954923	0.416882	0.645998	0.61662	0.551721	0.486956	0.490569	0.443668	0.491868	771.273	771.614	759.367	689.806	523.385	881.047	930.034	835.906	401.445	624.502	729.843
sp|O14497|ARI1A_HUMAN	sp	O14497	ARI1A	ARID1A	AT-rich interactive domain-containing protein 1A OS=Homo sapiens GN=ARID1A PE=1 SV=3	27	6733.89	6410.08	6475.69	5829.33	6332.64	7122.44	7610.76	6403.72	5953	6285.24	6624.63	5894.22	6457.91	6150.26	6064.88	5637.4	0.884785	0.842239	0.85086	0.765933	0.832064	0.935837	1	0.841404	0.782182	0.825836	0.870429	0.774459	0.848523	0.808101	0.796883	0.740714	6733.89	5970.62	5813.86	5314.46	5725.26	6530.87	7052.14	5584.9	5711.4	6053.67	7812.1
sp|O14524|NEMP1_HUMAN	sp	O14524	NEMP1	NEMP1	Nuclear envelope integral membrane protein 1 OS=Homo sapiens GN=NEMP1 PE=1 SV=2	4	935.268	949.331	1040.9	928.495	1131.15	1131.57	1200.73	1115.42	854.702	871.018	940.614	914.152	899.145	759.265	829.151	820.868	0.778915	0.790627	0.86689	0.773274	0.942052	0.942404	1	0.928951	0.711817	0.725405	0.783367	0.761329	0.74883	0.632335	0.690537	0.683639	935.268	884.247	934.52	846.486	1022.66	1037.59	1112.6	972.796	820.014	838.926	1109.22
sp|O14530|TXND9_HUMAN	sp	O14530	TXND9	TXNDC9	Thioredoxin domain-containing protein 9 OS=Homo sapiens GN=TXNDC9 PE=1 SV=2	5	815.661	1354.54	1214.22	1309.82	793.752	1172.81	788.446	828.537	1002.6	1546.53	1162.47	1123.84	943.945	1481.98	1215.59	1139.12	0.527414	0.87586	0.785123	0.846941	0.513247	0.758349	0.509816	0.535739	0.64829	1	0.751661	0.726687	0.610363	0.95826	0.786009	0.736567	815.661	1261.68	1090.12	1194.13	717.621	1075.4	730.575	722.595	961.91	1489.55	1370.84
sp|O14531|DPYL4_HUMAN	sp	O14531	DPYL4	DPYSL4	Dihydropyrimidinase-related protein 4 OS=Homo sapiens GN=DPYSL4 PE=1 SV=2	1	166.602	198.732	207.942	218.979	203.162	199.485	168.377	194.181	256.19	264.818	215.055	234.095	216.377	253.81	260.437	266.2	0.625852	0.74655	0.78115	0.822611	0.763192	0.749378	0.632519	0.729456	0.962398	0.994808	0.80787	0.879397	0.812835	0.953457	0.978352	1	166.602	185.107	186.69	199.638	183.676	182.916	156.018	169.352	245.793	255.061	253.604
sp|O14544|SOCS6_HUMAN	sp	O14544	SOCS6	SOCS6	Suppressor of cytokine signaling 6 OS=Homo sapiens GN=SOCS6 PE=1 SV=2	1	140.607	127.823	124.862	169.202	192.724	141.172	99.3859	95.2214	247.655	152.052	141.719	144.279	210.462	186.181	185.195	187.668	0.567754	0.516134	0.504178	0.683215	0.778194	0.570036	0.401308	0.384492	1	0.613968	0.572243	0.582582	0.84982	0.751776	0.747796	0.757782	140.607	119.06	112.101	154.257	174.239	129.447	92.0911	83.0458	237.604	146.45	167.122
sp|O14545|TRAD1_HUMAN	sp	O14545	TRAD1	TRAFD1	TRAF-type zinc finger domain-containing protein 1 OS=Homo sapiens GN=TRAFD1 PE=1 SV=1	11	828.944	1353	1288.82	1248.79	875.638	3554.59	3029.46	2929.52	827.887	3788.69	2473.31	2506.53	887.894	2463.81	1652.03	1602.04	0.218794	0.357115	0.340176	0.32961	0.231119	0.938211	0.799606	0.773227	0.218515	1	0.652813	0.661582	0.234354	0.650307	0.436043	0.422849	828.944	1260.24	1157.1	1138.49	791.653	3259.36	2807.1	2554.93	794.288	3649.1	2916.65
sp|O14548|COX7R_HUMAN	sp	O14548	COX7R	COX7A2L	Cytochrome c oxidase subunit 7A-related protein, mitochondrial OS=Homo sapiens GN=COX7A2L PE=1 SV=2	5	2509.77	1726.91	1563.21	1536.14	2292.32	1714.04	1801.03	1626.73	1773.03	1333.04	1467.92	1367.81	1941.32	1254.66	1424.07	1439.76	1	0.688076	0.622852	0.612064	0.91336	0.682948	0.717609	0.648161	0.70645	0.531142	0.58488	0.544992	0.773506	0.49991	0.567412	0.573662	2509.77	1608.52	1403.45	1400.46	2072.46	1571.68	1668.84	1418.73	1701.07	1283.93	1731.04
sp|O14561|ACPM_HUMAN	sp	O14561	ACPM	NDUFAB1	Acyl carrier protein, mitochondrial OS=Homo sapiens GN=NDUFAB1 PE=1 SV=3	5	193.171	276.34	398.443	419.483	612.316	612.178	1017.33	916.508	1001.13	800.817	1087.53	1039.65	1285.85	994.326	1039.33	1076.92	0.150228	0.214908	0.309866	0.326229	0.476194	0.476087	0.791173	0.712761	0.778575	0.62279	0.845764	0.808526	1	0.77328	0.808283	0.837513	193.171	257.395	357.721	382.432	553.587	561.333	942.663	799.317	960.504	771.312	1282.47
sp|O14562|UBFD1_HUMAN	sp	O14562	UBFD1	UBFD1	Ubiquitin domain-containing protein UBFD1 OS=Homo sapiens GN=UBFD1 PE=1 SV=2	7	1584.69	2156.91	2239.65	2738.21	2038.08	1918.92	1761.51	1886.88	2428.59	2319.86	2168.13	2345.6	2063.87	2445.43	2461.37	2532.12	0.578732	0.787709	0.817923	1	0.74431	0.700793	0.643308	0.689092	0.886927	0.847218	0.791806	0.856618	0.75373	0.893076	0.898899	0.924734	1584.69	2009.04	2010.75	2496.36	1842.6	1759.54	1632.22	1645.61	2330.03	2234.39	2556.77
sp|O14578-4|CTRO_HUMAN	sp	O14578-4	CTRO	CIT	Isoform 4 of Citron Rho-interacting kinase OS=Homo sapiens GN=CIT	32	6261.1	9506	9843.18	7580.14	4337.89	10256.4	7476.82	5762.88	4271.89	10249.7	8954.84	6714.65	4290.35	9915.29	7870.99	5896.41	0.610457	0.926835	0.959709	0.739064	0.422944	1	0.72899	0.561881	0.416509	0.999346	0.873097	0.654678	0.418309	0.966741	0.767421	0.574899	6261.1	8854.29	8837.18	6910.63	3921.83	9404.55	6928.03	5026	4098.52	9872.07	10560
sp|O14579|COPE_HUMAN	sp	O14579	COPE	COPE	Coatomer subunit epsilon OS=Homo sapiens GN=COPE PE=1 SV=3	11	1279.29	1562.9	1679.29	1658.68	1629.79	1613.92	1496.39	1824.38	1909.24	2000.1	1923.26	2002.29	1979.23	2115.64	2173.89	2169.26	0.588479	0.718941	0.77248	0.763002	0.74971	0.742409	0.688348	0.839222	0.878257	0.920056	0.88471	0.921062	0.910454	0.973204	1	0.997868	1279.29	1455.75	1507.66	1512.18	1473.47	1479.87	1386.56	1591.1	1831.75	1926.41	2268.01
sp|O14593|RFXK_HUMAN	sp	O14593	RFXK	RFXANK	DNA-binding protein RFXANK OS=Homo sapiens GN=RFXANK PE=1 SV=2	1	59.653	60.8142	64.6558	62.1759	55.1865	53.8758	57.7829	51.8549	56.8204	40.5166	50.9707	48.2037	50.1363	50.4156	43.6202	56.6472	0.922624	0.940584	1	0.961644	0.853543	0.833272	0.8937	0.802015	0.878814	0.626651	0.788339	0.745543	0.775435	0.779755	0.674653	0.876135	59.653	56.6449	58.0478	56.6842	49.8934	49.4011	53.5417	45.2244	54.5144	39.0238	60.1072
sp|O14617-5|AP3D1_HUMAN	sp	O14617-5	AP3D1	AP3D1	Isoform 5 of AP-3 complex subunit delta-1 OS=Homo sapiens GN=AP3D1	35	5154.57	6908.55	7818.22	7513.57	8092.37	7597.32	7592.23	7991	8340.03	7959.96	8686.36	8911.45	8182.58	8335.01	8873.82	8968.17	0.574763	0.770342	0.871775	0.837805	0.902344	0.847143	0.846576	0.891041	0.929959	0.887579	0.968577	0.993676	0.912403	0.929399	0.98948	1	5154.57	6434.92	7019.18	6849.94	7316.21	6966.31	7034.97	6969.22	8001.55	7666.68	10243.4
sp|O14618|CCS_HUMAN	sp	O14618	CCS	CCS	Copper chaperone for superoxide dismutase OS=Homo sapiens GN=CCS PE=1 SV=1	5	996.217	897.08	1045.49	1344.49	809.947	780.785	647.207	760.886	982.443	852.318	805.523	944.769	839.246	854.168	839.771	1010.84	0.740962	0.667226	0.777606	1	0.602419	0.580729	0.481377	0.565928	0.730717	0.633933	0.599129	0.702696	0.624211	0.635309	0.624601	0.751838	996.217	835.578	938.634	1225.74	732.263	715.936	599.703	663.594	942.571	820.915	949.914
sp|O14628|ZN195_HUMAN	sp	O14628	ZN195	ZNF195	Zinc finger protein 195 OS=Homo sapiens GN=ZNF195 PE=1 SV=2	1	134.981	140.431	166.404	139.567	109.16	140.723	130.727	118.426	141.362	153.482	163.308	149.388	124.677	136.589	133.794	140.761	0.811165	0.843914	1	0.838726	0.655992	0.845671	0.785602	0.711676	0.849512	0.922345	0.981395	0.897745	0.749245	0.820827	0.80403	0.845898	134.981	130.803	149.397	127.24	98.6898	129.035	121.132	103.283	135.625	147.827	192.581
sp|O14639-6|ABLM1_HUMAN	sp	O14639-6	ABLM1	ABLIM1	Isoform 6 of Actin-binding LIM protein 1 OS=Homo sapiens GN=ABLIM1	14	4277.09	3510.88	3493.78	3654	2797.97	2165.42	2261.42	2378.9	3951.72	2484.47	2827.37	2961.34	3453.87	2424.77	2639.62	3020.31	1	0.820857	0.81686	0.854319	0.654176	0.506284	0.528728	0.556196	0.923927	0.580878	0.66105	0.692372	0.807528	0.566921	0.617153	0.70616	4277.09	3270.18	3136.71	3331.26	2529.61	1985.57	2095.43	2074.72	3791.34	2392.93	3334.18
sp|O14641|DVL2_HUMAN	sp	O14641	DVL2	DVL2	Segment polarity protein dishevelled homolog DVL-2 OS=Homo sapiens GN=DVL2 PE=1 SV=1	5	925.514	808.026	838.422	852.606	774.714	647.148	647.162	673.005	886.4	724.283	698.709	763.16	810.186	723.692	741.15	794.039	1	0.873057	0.905898	0.921224	0.837064	0.699231	0.699246	0.727169	0.957738	0.782574	0.754941	0.82458	0.87539	0.781936	0.800798	0.857944	925.514	752.63	752.733	777.3	700.409	593.398	599.661	586.95	850.426	697.598	823.953
sp|O14646|CHD1_HUMAN	sp	O14646	CHD1	CHD1	Chromodomain-helicase-DNA-binding protein 1 OS=Homo sapiens GN=CHD1 PE=1 SV=2	17	3745.93	3988.95	4017.54	3646.99	3323.84	3775.31	3548.69	3197.96	3425.19	3846.03	3640.37	3227	3567.64	3623.71	3315.07	3462.14	0.932393	0.992884	1	0.907766	0.827331	0.939707	0.883299	0.796	0.852558	0.95731	0.906119	0.803227	0.888014	0.901972	0.825148	0.861755	3745.93	3715.48	3606.94	3324.87	3005.04	3461.75	3288.22	2789.05	3286.18	3704.33	4292.91
sp|O14647|CHD2_HUMAN	sp	O14647	CHD2	CHD2	Chromodomain-helicase-DNA-binding protein 2 OS=Homo sapiens GN=CHD2 PE=1 SV=2	22	5104.56	4368.75	4582.95	4527.24	4249.63	3918.7	4402.48	4899.72	4210.43	3783.51	4224.5	4341.75	4362.86	3732.6	3895.18	4185.96	1	0.855853	0.897815	0.8869	0.832517	0.767687	0.86246	0.959871	0.824837	0.741202	0.827594	0.850563	0.854698	0.731229	0.763079	0.820043	5104.56	4069.24	4114.56	4127.37	3842.04	3593.23	4079.34	4273.21	4039.55	3644.11	4981.75
sp|O14653-2|GOSR2_HUMAN	sp	O14653-2	GOSR2	GOSR2	Isoform B of Golgi SNAP receptor complex member 2 OS=Homo sapiens GN=GOSR2	9	782.787	888.258	848.539	806.698	994.566	1231.05	1162.17	1316.13	841.472	1072.49	912.461	1016.48	794.015	982.509	866.448	872.41	0.594765	0.674902	0.644723	0.612933	0.755675	0.935354	0.883023	1	0.639354	0.814886	0.693291	0.772329	0.603296	0.746515	0.65833	0.662861	782.787	827.361	761.816	735.447	899.174	1128.8	1076.87	1147.84	807.321	1032.98	1076.02
sp|O14656|TOR1A_HUMAN	sp	O14656	TOR1A	TOR1A	Torsin-1A OS=Homo sapiens GN=TOR1A PE=1 SV=1	16	3303.1	3137.44	3374.76	2983.42	3254.96	3759.56	4454.64	4390.83	2913.72	3280.06	3551.45	3412.91	3005.68	3092.2	3135	3138.99	0.741497	0.704308	0.757584	0.669734	0.730691	0.843965	1	0.985677	0.654088	0.736325	0.797248	0.766148	0.674731	0.694153	0.703762	0.704657	3303.1	2922.34	3029.85	2719.91	2942.77	3447.3	4127.67	3829.39	2795.47	3159.21	4188.05
sp|O14657|TOR1B_HUMAN	sp	O14657	TOR1B	TOR1B	Torsin-1B OS=Homo sapiens GN=TOR1B PE=1 SV=2	8	1221.75	1567.21	1434.64	1372.43	1337.29	2122.07	2512.65	2363.86	1124.83	1819.53	2000.08	1804.26	1212.84	1476.18	1491.8	1612.85	0.486241	0.623731	0.57097	0.546209	0.532225	0.844557	1	0.940785	0.447668	0.724149	0.796007	0.718072	0.482694	0.587501	0.593717	0.641892	1221.75	1459.77	1288.02	1251.21	1209.03	1945.82	2328.22	2061.6	1079.18	1752.49	2358.6
sp|O14662|STX16_HUMAN	sp	O14662	STX16	STX16	Syntaxin-16 OS=Homo sapiens GN=STX16 PE=1 SV=3	2	219.015	182.928	195.472	192.181	178.212	176.337	180.631	185.999	178.914	172.022	179.059	157.858	162.42	163.681	150.898	167.072	1	0.835231	0.892504	0.87748	0.813697	0.805136	0.824743	0.849253	0.816904	0.785435	0.817567	0.720763	0.741594	0.747349	0.688985	0.762835	219.015	170.387	175.494	175.207	161.119	161.691	167.373	162.216	171.653	165.684	211.156
sp|O14672|ADA10_HUMAN	sp	O14672	ADA10	ADAM10	Disintegrin and metalloproteinase domain-containing protein 10 OS=Homo sapiens GN=ADAM10 PE=1 SV=1	19	4445.7	4495.91	4467.28	3952.77	4698.78	5108.81	4672.8	3998.98	4769.45	4723.54	4575.82	3808.08	4624.1	4245.91	4010.32	3771.89	0.870203	0.88003	0.874426	0.773716	0.919741	1	0.914655	0.782761	0.933573	0.924588	0.895672	0.745395	0.905122	0.831095	0.784982	0.73831	4445.7	4187.68	4010.71	3603.64	4248.11	4684.49	4329.82	3487.64	4575.88	4549.51	5396.04
sp|O14678|ABCD4_HUMAN	sp	O14678	ABCD4	ABCD4	ATP-binding cassette sub-family D member 4 OS=Homo sapiens GN=ABCD4 PE=1 SV=1	1	177.629	128.459	129.919	108.981	177.733	127.965	163.539	139.699	131.862	102.444	120.385	104.726	136.685	95.092	107.802	107.811	0.999416	0.722763	0.730979	0.613174	1	0.719987	0.920137	0.786004	0.741909	0.57639	0.677336	0.589235	0.769048	0.535027	0.606539	0.606593	177.629	119.652	116.641	99.3555	160.686	117.337	151.535	121.836	126.51	98.6691	141.964
sp|O14681|EI24_HUMAN	sp	O14681	EI24	EI24	Etoposide-induced protein 2.4 homolog OS=Homo sapiens GN=EI24 PE=1 SV=4	6	1343.65	1228.02	1175.08	1047.3	1329.55	1389.67	1354.28	1234.21	1234.77	1225.1	1140.43	998.503	1233.61	1135.01	1046.61	1011.06	0.966883	0.883677	0.845578	0.753634	0.956738	1	0.974535	0.888134	0.888536	0.881573	0.820645	0.718517	0.887699	0.816746	0.753133	0.727551	1343.65	1143.83	1054.98	954.801	1202.03	1274.25	1254.88	1076.4	1184.66	1179.96	1344.85
sp|O14683|P5I11_HUMAN	sp	O14683	P5I11	TP53I11	Tumor protein p53-inducible protein 11 OS=Homo sapiens GN=TP53I11 PE=1 SV=2	4	1533.32	1262.23	1516.93	1432.08	872.625	713.687	724.209	744.967	992.876	697.291	849.938	880.242	897.856	610.158	675.154	779.274	1	0.823197	0.989314	0.933972	0.569108	0.465452	0.472314	0.485853	0.647534	0.454759	0.554312	0.574076	0.585563	0.397932	0.440322	0.508227	1533.32	1175.69	1361.9	1305.59	788.929	654.411	671.053	649.711	952.581	671.6	1002.29
sp|O14684|PTGES_HUMAN	sp	O14684	PTGES	PTGES	Prostaglandin E synthase OS=Homo sapiens GN=PTGES PE=1 SV=2	7	1094.13	955.829	1094.01	1058.05	2467.78	2475.15	3029.43	3454.72	2150.06	1858.93	1615.08	1933.18	2597.4	2103.19	2053.26	2314.28	0.316706	0.276673	0.316671	0.306262	0.714321	0.716453	0.876894	1	0.622353	0.538084	0.467498	0.559576	0.75184	0.608788	0.594334	0.669889	1094.13	890.3	982.199	964.598	2231.09	2269.57	2807.07	3012.98	2062.8	1790.44	1904.58
sp|O14686-3|KMT2D_HUMAN	sp	O14686-3	KMT2D	KMT2D	Isoform 3 of Histone-lysine N-methyltransferase 2D OS=Homo sapiens GN=KMT2D	7	1160.24	1100.11	1091.49	1042.82	933.616	1171.24	1166.31	1047.76	888.563	1147.26	1128.22	1021.1	880.788	1012.81	928.35	1004.87	0.990609	0.939271	0.931908	0.890357	0.797118	1	0.995788	0.894572	0.758652	0.979526	0.963267	0.871813	0.752014	0.864733	0.792622	0.857953	1160.24	1024.69	979.935	950.714	844.07	1073.96	1080.7	913.785	852.501	1104.99	1330.45
sp|O14713|ITBP1_HUMAN	sp	O14713	ITBP1	ITGB1BP1	Integrin beta-1-binding protein 1 OS=Homo sapiens GN=ITGB1BP1 PE=1 SV=1	1	104.396	114.319	137.034	135.708	139.668	130.272	108.221	107.756	147.595	145.631	134.29	138.136	134.142	148.777	147.075	143.725	0.701697	0.768397	0.921074	0.912163	0.938777	0.875622	0.727409	0.724282	0.992059	0.978855	0.902631	0.928479	0.901637	1	0.988566	0.966043	104.396	106.482	123.029	123.722	126.272	119.452	100.278	93.9777	141.605	140.265	158.362
sp|O14730|RIOK3_HUMAN	sp	O14730	RIOK3	RIOK3	Serine/threonine-protein kinase RIO3 OS=Homo sapiens GN=RIOK3 PE=1 SV=2	6	931.25	1152.14	1220.65	1056.31	1229.66	1102.6	1422.81	1582.36	1275.75	1268.94	1648.45	1837	1281.2	1339.38	1679.15	1335.48	0.50694	0.627183	0.664481	0.575016	0.669384	0.600216	0.774529	0.861382	0.694471	0.690768	0.89736	1	0.69744	0.72911	0.91407	0.726986	931.25	1073.15	1095.9	963.008	1111.72	1011.02	1318.38	1380.03	1223.97	1222.19	1943.94
sp|O14732|IMPA2_HUMAN	sp	O14732	IMPA2	IMPA2	Inositol monophosphatase 2 OS=Homo sapiens GN=IMPA2 PE=1 SV=1	4	826.812	980.12	1088.71	1343.94	772.184	859.175	784.516	905.327	1120.7	1136.67	1117.08	1269.04	1028.62	1303.75	1308.78	1331.58	0.615214	0.729287	0.810087	1	0.574566	0.639294	0.583742	0.673635	0.833892	0.845772	0.831197	0.944264	0.765373	0.970093	0.973839	0.990803	826.812	912.925	977.442	1225.24	698.122	787.815	726.933	789.566	1075.22	1094.79	1317.32
sp|O14734|ACOT8_HUMAN	sp	O14734	ACOT8	ACOT8	Acyl-coenzyme A thioesterase 8 OS=Homo sapiens GN=ACOT8 PE=1 SV=1	3	368.358	355.011	406.932	358.882	450.272	382.207	397.09	401.318	406.523	381.889	404.135	389.523	441.874	390.29	403.817	417.74	0.818079	0.788436	0.903748	0.797034	1	0.848836	0.881889	0.89128	0.902838	0.84813	0.897534	0.865083	0.981349	0.866788	0.89683	0.927751	368.358	330.672	365.343	327.184	407.085	350.462	367.944	350.003	390.024	367.819	476.576
sp|O14737|PDCD5_HUMAN	sp	O14737	PDCD5	PDCD5	Programmed cell death protein 5 OS=Homo sapiens GN=PDCD5 PE=1 SV=3	18	4424.15	5741.92	5570.44	5796.15	4854.55	5554.52	4215.25	4804.37	5949.65	7415.57	6164.47	6328.55	5130.65	7568.16	6589	6259.83	0.584574	0.758695	0.736037	0.76586	0.641445	0.733933	0.556972	0.634813	0.786143	0.979838	0.814527	0.836207	0.677926	1	0.870621	0.827127	4424.15	5348.27	5001.13	5284.21	4388.94	5093.18	3905.86	4190.05	5708.19	7142.35	7269.46
sp|O14744|ANM5_HUMAN	sp	O14744	ANM5	PRMT5	Protein arginine N-methyltransferase 5 OS=Homo sapiens GN=PRMT5 PE=1 SV=4	14	2573.01	3471.66	3365.59	3619.54	3072.78	3344.71	3103.87	3410.98	3737.8	3990.35	3837.56	3866.66	3677.72	4368.6	4262.92	3975.4	0.588978	0.794685	0.770405	0.828537	0.703379	0.765625	0.710496	0.780795	0.855605	0.913416	0.878441	0.885104	0.841853	1	0.975808	0.909993	2573.01	3233.65	3021.62	3299.85	2778.06	3066.91	2876.05	2974.83	3586.1	3843.33	4525.44
sp|O14745|NHRF1_HUMAN	sp	O14745	NHRF1	SLC9A3R1	Na(+)/H(+) exchange regulatory cofactor NHE-RF1 OS=Homo sapiens GN=SLC9A3R1 PE=1 SV=4	19	3412.79	4109.94	4277.68	4946.98	3233.06	4498.7	4358.2	4472.65	3653.93	4683.81	4455.52	4303.35	3416.25	4714.57	4455.7	4069.93	0.689873	0.830797	0.864705	1	0.653543	0.909382	0.880981	0.904118	0.738619	0.946802	0.900654	0.869895	0.690573	0.95302	0.90069	0.822709	3412.79	3828.17	3840.49	4510.04	2922.97	4125.05	4038.31	3900.75	3505.64	4511.24	5254.17
sp|O14757|CHK1_HUMAN	sp	O14757	CHK1	CHEK1	Serine/threonine-protein kinase Chk1 OS=Homo sapiens GN=CHEK1 PE=1 SV=2	3	164.446	321.091	288.506	244.135	115.006	246.292	136.21	105.734	174.518	343.586	214.284	147.318	140.151	338.457	198.781	207.114	0.478617	0.934529	0.839691	0.71055	0.334721	0.716828	0.396435	0.307737	0.50793	1	0.62367	0.428767	0.407905	0.985073	0.578549	0.602802	164.446	299.078	259.02	222.572	103.975	225.836	126.212	92.2144	167.435	330.927	252.695
sp|O14763|TR10B_HUMAN	sp	O14763	TR10B	TNFRSF10B	Tumor necrosis factor receptor superfamily member 10B OS=Homo sapiens GN=TNFRSF10B PE=1 SV=2	1	200.091	207.108	183.622	154.641	162.718	211.102	179.981	191.014	156.556	229.574	177.056	162.531	141.964	192.446	152.144	148.344	0.871574	0.902138	0.799835	0.673597	0.70878	0.919538	0.783979	0.832037	0.681939	1	0.771238	0.707968	0.618377	0.838272	0.662723	0.646172	200.091	192.909	164.855	140.982	147.111	193.569	166.771	166.59	150.202	221.116	208.794
sp|O14773|TPP1_HUMAN	sp	O14773	TPP1	TPP1	Tripeptidyl-peptidase 1 OS=Homo sapiens GN=TPP1 PE=1 SV=2	6	2899.77	1667.71	1797.34	1729.12	2956.01	1571	1763.09	1639.18	2403.72	1176.27	1268.13	1321.64	2572.2	1228.62	1424.21	1577.67	0.980975	0.564178	0.60803	0.584952	1	0.53146	0.596442	0.554523	0.813165	0.397924	0.429	0.447104	0.87016	0.415636	0.4818	0.533715	2899.77	1553.38	1613.65	1576.4	2672.49	1440.52	1633.68	1429.58	2306.17	1132.93	1495.44
sp|O14776|TCRG1_HUMAN	sp	O14776	TCRG1	TCERG1	Transcription elongation regulator 1 OS=Homo sapiens GN=TCERG1 PE=1 SV=2	45	13944.7	12205.3	11861	11639.9	12432.4	11507.4	12164.9	11313.4	11970.2	11342.4	11722.4	11257.1	12154.4	10760.4	11171.8	10942.2	1	0.875262	0.850576	0.834718	0.891552	0.825214	0.872366	0.811304	0.858405	0.813384	0.840638	0.807265	0.871616	0.771651	0.801152	0.784686	13944.7	11368.5	10648.8	10611.8	11240	10551.6	11272	9866.79	11484.4	10924.5	13823.7
sp|O14777|NDC80_HUMAN	sp	O14777	NDC80	NDC80	Kinetochore protein NDC80 homolog OS=Homo sapiens GN=NDC80 PE=1 SV=1	6	837.571	1157.36	1231.37	1017.46	685.751	998.522	773.382	723.224	716.359	1120.08	1125.19	917.106	622.033	1178.78	1006.59	887.8	0.680195	0.939893	1	0.826283	0.556902	0.810904	0.628067	0.587333	0.581758	0.90962	0.913771	0.744786	0.505156	0.95729	0.81746	0.720986	837.571	1078.01	1105.52	927.593	619.979	915.588	716.617	630.748	687.286	1078.81	1326.88
sp|O14782|KIF3C_HUMAN	sp	O14782	KIF3C	KIF3C	Kinesin-like protein KIF3C OS=Homo sapiens GN=KIF3C PE=1 SV=3	3	261.281	335.953	270.679	259.245	222.229	246.599	218.148	210.362	223.702	275.995	225.078	214.962	212.226	281.133	249.276	237.923	0.77773	1	0.805705	0.771669	0.661487	0.734027	0.64934	0.626166	0.665872	0.821527	0.669967	0.639856	0.631713	0.836821	0.741995	0.708204	261.281	312.921	243.015	236.347	200.914	226.117	202.136	183.464	214.623	265.826	265.423
sp|O14786|NRP1_HUMAN	sp	O14786	NRP1	NRP1	Neuropilin-1 OS=Homo sapiens GN=NRP1 PE=1 SV=3	28	7227.87	7892.86	8185.3	7133.16	6622.32	8616.68	8465.76	7492.94	4796.98	6602.97	6717.99	5921.17	5249.36	5957.18	5725.1	6130.27	0.838823	0.915997	0.949936	0.827832	0.768546	1	0.982485	0.869585	0.556709	0.766301	0.779649	0.687175	0.609209	0.691354	0.664421	0.711442	7227.87	7351.74	7348.74	6503.13	5987.15	7901.01	7844.38	6534.84	4602.3	6359.69	7922.19
sp|O14787|TNPO2_HUMAN	sp	O14787	TNPO2	TNPO2	Transportin-2 OS=Homo sapiens GN=TNPO2 PE=1 SV=3	1	70.7825	72.4255	68.1295	65.5199	51.8857	61.3613	42.5911	50.3426	63.0752	75.4203	57.219	66.0369	59.0961	65.0467	65.4823	64.4489	0.938508	0.960293	0.903331	0.868731	0.687954	0.813591	0.564717	0.667495	0.836316	1	0.758669	0.875586	0.783557	0.862457	0.868232	0.85453	70.7825	67.4602	61.1665	59.7329	46.9092	56.2648	39.465	43.9055	60.5153	72.6415	67.4756
sp|O14791-2|APOL1_HUMAN	sp	O14791-2	APOL1	APOL1	Isoform 2 of Apolipoprotein L1 OS=Homo sapiens GN=APOL1	2	64.7705	450.561	326.233	197.095	64.3706	863.268	543.315	470.431	15.929	783.667	425.133	303.314	27.1605	280.047	133.646	166.294	0.0750294	0.521925	0.377904	0.228313	0.0745661	1	0.62937	0.544942	0.0184519	0.907791	0.492469	0.351356	0.0314624	0.324403	0.154814	0.192633	64.7705	419.672	292.891	179.687	58.1966	791.568	503.436	410.279	15.2825	754.794	501.338
sp|O14802|RPC1_HUMAN	sp	O14802	RPC1	POLR3A	DNA-directed RNA polymerase III subunit RPC1 OS=Homo sapiens GN=POLR3A PE=1 SV=2	16	2408.48	2210.86	2236.31	2223.21	2200.29	1999.68	1846.63	1762.17	2123.85	2017.67	2140.57	2049.07	2168.39	1997.76	2055.46	2151.05	1	0.917949	0.928513	0.923078	0.913558	0.830265	0.76672	0.731654	0.88182	0.837735	0.888764	0.850772	0.900313	0.82947	0.853425	0.893115	2408.48	2059.29	2007.75	2026.85	1989.25	1833.59	1711.09	1536.85	2037.65	1943.33	2524.27
sp|O14807|RASM_HUMAN	sp	O14807	RASM	MRAS	Ras-related protein M-Ras OS=Homo sapiens GN=MRAS PE=1 SV=2	1	153.892	110.446	125.821	100.536	83.2974	109.937	114.322	99.1918	78.3802	74.5503	92.2772	93.8942	78.2459	94.2158	86.1283	90.4862	1	0.717685	0.817594	0.653288	0.541272	0.714378	0.742872	0.644555	0.50932	0.484433	0.599623	0.61013	0.508447	0.61222	0.559667	0.587985	153.892	102.874	112.962	91.656	75.3081	100.806	105.931	86.5085	75.1992	71.8036	108.818
sp|O14817|TSN4_HUMAN	sp	O14817	TSN4	TSPAN4	Tetraspanin-4 OS=Homo sapiens GN=TSPAN4 PE=1 SV=1	1	106.861	119.84	176.639	145.29	211.981	159.33	177.177	175.817	154.428	113.107	142.027	143.635	151.513	111.435	124.031	125.447	0.504107	0.565334	0.833278	0.685391	1	0.751627	0.835815	0.829402	0.728502	0.533574	0.669998	0.677584	0.714748	0.525684	0.585103	0.591784	106.861	111.624	158.586	132.457	191.649	146.097	164.172	153.336	148.161	108.94	167.485
sp|O14818|PSA7_HUMAN	sp	O14818	PSA7	PSMA7	Proteasome subunit alpha type-7 OS=Homo sapiens GN=PSMA7 PE=1 SV=1	31	6748.17	7482.28	7623.98	7491.13	6816.26	7317.47	6664.93	7011.21	7752.61	8429.55	8258.42	8121.36	7753.13	8671.62	8628.9	8423.66	0.77819	0.862847	0.879188	0.863868	0.786042	0.843842	0.768591	0.808524	0.894021	0.972085	0.952351	0.936545	0.894081	1	0.995074	0.971406	6748.17	6969.31	6844.79	6829.48	6162.49	6709.71	6175.73	6114.71	7437.97	8118.97	9738.75
sp|O14828|SCAM3_HUMAN	sp	O14828	SCAM3	SCAMP3	Secretory carrier-associated membrane protein 3 OS=Homo sapiens GN=SCAMP3 PE=1 SV=3	12	2796.71	2853.52	2888.86	2849.01	3216.64	3654.49	3647.21	3855.36	2762.21	2989.01	2939.21	3141.38	2805.25	2617.07	2650.05	3059.9	0.725408	0.740143	0.749309	0.738973	0.834328	0.947898	0.94601	1	0.71646	0.775286	0.762368	0.814809	0.727624	0.678814	0.687367	0.793673	2796.71	2657.89	2593.61	2597.37	2908.12	3350.96	3379.51	3362.39	2650.11	2878.88	3466.06
sp|O14832|PAHX_HUMAN	sp	O14832	PAHX	PHYH	Phytanoyl-CoA dioxygenase, peroxisomal OS=Homo sapiens GN=PHYH PE=1 SV=1	10	2495.31	2222.23	2103.44	1946.32	3251.31	2788.9	2102.46	2068.73	2825.39	2271.15	2043.24	1974.39	3297.94	2587.72	2333.12	2600.2	0.756627	0.673824	0.637804	0.590162	0.985863	0.845649	0.637507	0.62728	0.856713	0.688657	0.61955	0.598674	1	0.784647	0.70745	0.788432	2495.31	2069.88	1888.46	1774.41	2939.47	2557.26	1948.14	1804.21	2710.72	2187.47	2409.49
sp|O14841|OPLA_HUMAN	sp	O14841	OPLA	OPLAH	5-oxoprolinase OS=Homo sapiens GN=OPLAH PE=1 SV=3	2	419.734	312.923	293.243	374.625	358.179	208.923	233.27	298.633	477.895	243.937	343.435	353.329	501.015	290.833	333.018	387.417	0.837767	0.624578	0.585298	0.74773	0.714906	0.417	0.465594	0.596056	0.953853	0.486884	0.685478	0.705227	1	0.580487	0.664687	0.773264	419.734	291.47	263.273	341.536	323.825	191.571	216.148	260.448	458.5	234.949	404.996
sp|O14867|BACH1_HUMAN	sp	O14867	BACH1	BACH1	Transcription regulator protein BACH1 OS=Homo sapiens GN=BACH1 PE=1 SV=2	1	53.178	49.8417	45.3891	55.6674	49.8792	55.3367	53.4781	52.6903	53.1521	45.672	48.1069	58.2059	42.1241	44.5109	45.9868	58.3722	0.911016	0.853861	0.77758	0.953663	0.854502	0.947997	0.916158	0.902661	0.910571	0.782428	0.824141	0.997151	0.721647	0.762536	0.78782	1	53.178	46.4247	40.7502	50.7506	45.0951	50.7406	49.5529	45.953	50.9949	43.9893	56.7301
sp|O14874|BCKD_HUMAN	sp	O14874	BCKD	BCKDK	[3-methyl-2-oxobutanoate dehydrogenase [lipoamide]] kinase, mitochondrial OS=Homo sapiens GN=BCKDK PE=1 SV=2	1	372.94	462.193	404.988	359.904	461.348	588.454	419.935	341.288	372.595	483.07	381.87	315.786	444.362	436.861	396.987	361.847	0.633762	0.785436	0.688223	0.61161	0.784001	1	0.713624	0.579975	0.633175	0.820914	0.648937	0.536636	0.755134	0.742387	0.674627	0.614911	372.94	430.506	363.597	328.116	417.099	539.579	389.112	297.649	357.473	465.272	450.32
sp|O14879|IFIT3_HUMAN	sp	O14879	IFIT3	IFIT3	Interferon-induced protein with tetratricopeptide repeats 3 OS=Homo sapiens GN=IFIT3 PE=1 SV=1	79	3395.33	12055.9	14011.3	11486.1	2219.62	34605.5	45596.3	51449.6	1565.22	35717.7	38798	41931.9	1593.83	22045.6	20966.4	19298	0.0659933	0.234325	0.27233	0.22325	0.0431417	0.67261	0.886233	1	0.0304225	0.694227	0.754098	0.815009	0.0309785	0.428489	0.407514	0.375087	3395.33	11229.4	12579.3	10471.6	2006.73	31731.3	42249.6	44870.9	1501.7	34401.7	45752.6
sp|O14880|MGST3_HUMAN	sp	O14880	MGST3	MGST3	Microsomal glutathione S-transferase 3 OS=Homo sapiens GN=MGST3 PE=1 SV=1	5	879.265	733.326	632.362	684.602	1351.2	1103.01	1199.48	1384.78	1217.89	990.633	1132.04	870.057	1331.03	889.699	1068.84	1062.62	0.634951	0.529563	0.456653	0.494377	0.975751	0.796527	0.866191	1	0.879483	0.715374	0.81749	0.628301	0.96119	0.642486	0.771853	0.767355	879.265	683.051	567.733	624.135	1221.6	1011.4	1111.44	1207.71	1168.46	954.134	1334.96
sp|O14893|GEMI2_HUMAN	sp	O14893	GEMI2	GEMIN2	Gem-associated protein 2 OS=Homo sapiens GN=GEMIN2 PE=1 SV=1	1	691.039	623.224	598.874	600.4	694.897	548.613	584.623	550.541	684.002	567.39	616.791	605.059	555.091	550.978	626.431	565.405	0.994449	0.896858	0.861818	0.864014	1	0.789489	0.841309	0.792263	0.984322	0.81651	0.887601	0.870718	0.798811	0.792892	0.901473	0.813653	691.039	580.497	537.668	547.37	628.247	503.047	541.712	480.145	656.242	546.485	727.351
sp|O14907|TX1B3_HUMAN	sp	O14907	TX1B3	TAX1BP3	Tax1-binding protein 3 OS=Homo sapiens GN=TAX1BP3 PE=1 SV=2	9	1626.61	2013.28	2019.83	2083.42	1762.61	2071.94	1639.68	1721.41	1958.73	2512.03	2017.08	2010.13	1723.44	2465.21	2193.58	2060.73	0.647527	0.801453	0.804063	0.829375	0.701665	0.824805	0.652731	0.685266	0.779741	1	0.802966	0.800202	0.686073	0.981361	0.873231	0.820344	1626.61	1875.25	1813.4	1899.4	1593.55	1899.85	1519.33	1501.3	1879.24	2419.48	2378.64
sp|O14908|GIPC1_HUMAN	sp	O14908	GIPC1	GIPC1	PDZ domain-containing protein GIPC1 OS=Homo sapiens GN=GIPC1 PE=1 SV=2	6	1262.12	1489.23	1404.31	1459.69	1201.05	1339.69	995.098	1073.1	1407.3	1572	1313.27	1328.51	1415.57	1763.04	1557.14	1519.98	0.715879	0.844695	0.796532	0.827939	0.681237	0.759877	0.564423	0.608665	0.798228	0.891643	0.744889	0.753534	0.802915	1	0.883213	0.86214	1262.12	1387.13	1260.79	1330.76	1085.85	1228.42	922.059	935.885	1350.19	1514.08	1548.67
sp|O14920|IKKB_HUMAN	sp	O14920	IKKB	IKBKB	Inhibitor of nuclear factor kappa-B kinase subunit beta OS=Homo sapiens GN=IKBKB PE=1 SV=1	6	776.141	877.17	914.422	966.575	969.875	858.284	820.179	861.536	1095.2	1027.25	952.741	993.876	1018.27	1064.21	1077.12	1076.83	0.708676	0.800923	0.834938	0.882558	0.88557	0.783679	0.748887	0.786648	1	0.937957	0.869925	0.907485	0.929756	0.971707	0.983497	0.983226	776.141	817.033	820.966	881.203	876.851	786.998	759.979	751.374	1050.75	989.401	1123.52
sp|O14925|TIM23_HUMAN	sp	O14925	TIM23	TIMM23	Mitochondrial import inner membrane translocase subunit Tim23 OS=Homo sapiens GN=TIMM23 PE=1 SV=1	8	2333.62	2459.72	2496.72	2014.74	1881.14	1998.49	1578.21	1341.22	1700.18	1775.56	1578.84	1324.08	1743.74	1587.11	1400.44	1392.94	0.934674	0.985181	1	0.806955	0.753442	0.800445	0.632113	0.537191	0.680966	0.711156	0.632366	0.530328	0.698412	0.635679	0.560914	0.557908	2333.62	2291.09	2241.55	1836.79	1700.71	1832.5	1462.37	1169.72	1631.18	1710.14	1861.85
sp|O14929|HAT1_HUMAN	sp	O14929	HAT1	HAT1	Histone acetyltransferase type B catalytic subunit OS=Homo sapiens GN=HAT1 PE=1 SV=1	16	4589.26	5380.68	4852.46	4218.72	3283.41	3589.63	3531.26	2995.23	3772.47	4451.3	4090.19	3252.71	3952.76	4761.3	4084.88	3473.38	0.852915	1	0.901831	0.784049	0.610223	0.667134	0.656286	0.556664	0.701115	0.827276	0.760163	0.604516	0.734621	0.884888	0.759177	0.645529	4589.26	5011.79	4356.53	3846.1	2968.49	3291.49	3272.07	2612.24	3619.37	4287.3	4823.36
sp|O14933|UB2L6_HUMAN	sp	O14933	UB2L6	UBE2L6	Ubiquitin/ISG15-conjugating enzyme E2 L6 OS=Homo sapiens GN=UBE2L6 PE=1 SV=4	3	80.8532	306.627	391.864	485.572	88.8754	404.166	398.273	506.401	78.0461	592.159	549.431	676.986	68.0686	551.031	527.67	598.71	0.119431	0.452929	0.578837	0.717256	0.131281	0.597008	0.588303	0.748023	0.115285	0.8747	0.811584	1	0.100547	0.813948	0.77944	0.884375	80.8532	285.605	351.815	442.684	80.3511	370.597	369.04	441.649	74.8786	570.342	647.917
sp|O14936|CSKP_HUMAN	sp	O14936	CSKP	CASK	Peripheral plasma membrane protein CASK OS=Homo sapiens GN=CASK PE=1 SV=3	23	5852.49	5234.92	5218.05	5105.35	6307.2	5971.87	6683.22	6444.51	5670.01	4985.28	5499.92	5720.63	5836.53	4721.17	5026.33	5278.67	0.875699	0.783294	0.780768	0.763905	0.943737	0.893562	1	0.964282	0.848396	0.745939	0.822945	0.855969	0.873311	0.706422	0.752082	0.789839	5852.49	4876.03	4684.75	4654.42	5702.26	5475.87	6192.68	5620.47	5439.9	4801.6	6485.79
sp|O14939|PLD2_HUMAN	sp	O14939	PLD2	PLD2	Phospholipase D2 OS=Homo sapiens GN=PLD2 PE=1 SV=2	1	58.1859	46.0149	48.5997	41.367	46.5666	49.433	55.3951	49.7385	42.8093	48.0248	50.1453	44.2679	40.9229	40.8197	50.356	51.6736	1	0.790825	0.835249	0.710946	0.800308	0.849571	0.952037	0.85482	0.735733	0.825369	0.861812	0.760802	0.703312	0.70154	0.865433	0.888078	58.1859	42.8602	43.6327	37.7133	42.1003	45.3273	51.3292	43.3786	41.0719	46.2554	59.1339
sp|O14949|QCR8_HUMAN	sp	O14949	QCR8	UQCRQ	Cytochrome b-c1 complex subunit 8 OS=Homo sapiens GN=UQCRQ PE=1 SV=4	6	2434.65	1884.22	2048.7	2079.12	3313.67	2324.15	2614.37	2495.81	2829.2	1913.58	2184.45	2129.45	3159.57	1960.42	2196.35	2365.86	0.734728	0.568619	0.618257	0.627436	1	0.70138	0.788965	0.753185	0.853796	0.577481	0.659224	0.642624	0.953495	0.591614	0.662814	0.713968	2434.65	1755.04	1839.32	1895.48	2995.85	2131.11	2422.48	2176.68	2714.38	1843.08	2576.02
sp|O14950|ML12B_HUMAN	sp	O14950	ML12B	MYL12B	Myosin regulatory light chain 12B OS=Homo sapiens GN=MYL12B PE=1 SV=2	38	6633.81	7797.43	8354.89	9936.38	9313.36	8697.35	7976.28	9486.13	10458.5	9331.66	8579.77	9847.85	10548.4	10506	10485.8	11223.7	0.591055	0.694731	0.744399	0.885305	0.829796	0.774911	0.710666	0.845189	0.931821	0.831427	0.764435	0.877418	0.939831	0.936055	0.934259	1	6633.81	7262.86	7501	9058.75	8420.09	7974.98	7390.83	8273.17	10034	8987.85	10117.7
sp|O14964|HGS_HUMAN	sp	O14964	HGS	HGS	Hepatocyte growth factor-regulated tyrosine kinase substrate OS=Homo sapiens GN=HGS PE=1 SV=1	36	7895.56	8406.83	8483.77	9357.75	8421.31	9670.42	9210.33	10237.1	9860.82	10837.7	9987.87	10988.6	9477.79	10950.9	10484.9	10508.5	0.718521	0.765049	0.772051	0.851585	0.766367	0.88004	0.838169	0.931606	0.897366	0.986266	0.908928	1	0.86251	0.996569	0.954159	0.956311	7895.56	7830.48	7616.71	8531.23	7613.6	8867.23	8534.3	8928.09	9460.62	10438.4	11778.2
sp|O14966|RAB7L_HUMAN	sp	O14966	RAB7L	RAB29	Ras-related protein Rab-7L1 OS=Homo sapiens GN=RAB29 PE=1 SV=1	5	668.197	741.631	759.504	558.681	999.498	1027.11	932.972	833.95	711.374	719.228	697.478	650.719	735.83	686.712	628.167	604.95	0.650557	0.722053	0.739454	0.543933	0.973112	1	0.908343	0.811935	0.692594	0.700241	0.679065	0.63354	0.716405	0.668583	0.611584	0.58898	668.197	690.787	681.881	509.336	903.633	941.806	864.493	727.316	682.503	692.729	822.501
sp|O14967|CLGN_HUMAN	sp	O14967	CLGN	CLGN	Calmegin OS=Homo sapiens GN=CLGN PE=1 SV=1	15	3588.7	2568.07	2827.23	2987.37	6191.94	3163.31	3352.13	3194.72	5348.49	2517.11	2985.61	3120.27	5600.85	2636.19	3118.43	3686.79	0.579576	0.414744	0.456599	0.482461	1	0.510876	0.541371	0.515948	0.863782	0.406514	0.482177	0.503924	0.904539	0.425745	0.503628	0.595418	3588.7	2392.01	2538.28	2723.51	5598.05	2900.58	3106.09	2786.22	5131.42	2424.37	3520.78
sp|O14972|DSCR3_HUMAN	sp	O14972	DSCR3	DSCR3	Down syndrome critical region protein 3 OS=Homo sapiens GN=DSCR3 PE=2 SV=1	3	423.328	510.353	610.051	613.489	698.054	556.293	563.106	562.82	728.784	638.072	767.148	803.344	835.549	699.485	843.766	905.422	0.467548	0.563663	0.673775	0.677573	0.770971	0.614402	0.621927	0.62161	0.804911	0.704723	0.847282	0.887259	0.922828	0.772551	0.931903	1	423.328	475.364	547.702	559.303	631.102	510.089	521.775	490.854	699.207	614.563	904.66
sp|O14974|MYPT1_HUMAN	sp	O14974	MYPT1	PPP1R12A	Protein phosphatase 1 regulatory subunit 12A OS=Homo sapiens GN=PPP1R12A PE=1 SV=1	46	11750.9	11131	10724.4	10910.9	13930.3	11971.2	11877.9	12738.8	12050	11070.3	11326.9	11960.5	12806.1	11556.5	11634.5	11934.2	0.84355	0.799051	0.769862	0.783251	1	0.859363	0.852669	0.914465	0.865024	0.79469	0.813115	0.858596	0.919299	0.829596	0.835198	0.856706	11750.9	10367.9	9628.35	9947.21	12594.2	10976.9	11006.1	11109.9	11561	10662.4	13357.3
sp|O14974-3|MYPT1_HUMAN	sp	O14974-3	MYPT1	PPP1R12A	Isoform 3 of Protein phosphatase 1 regulatory subunit 12A OS=Homo sapiens GN=PPP1R12A	1	267.404	275.229	278.552	265.603	294.457	287.998	265.881	250.7	283.729	243.312	245.861	231.987	278.002	248.519	231.458	241.368	0.908125	0.934699	0.945983	0.90201	1	0.978064	0.902954	0.851397	0.963566	0.826305	0.834964	0.787847	0.944116	0.843989	0.78605	0.819706	267.404	256.36	250.083	242.144	266.215	264.078	246.366	218.644	272.214	234.347	289.932
sp|O14975|S27A2_HUMAN	sp	O14975	S27A2	SLC27A2	Very long-chain acyl-CoA synthetase OS=Homo sapiens GN=SLC27A2 PE=1 SV=2	54	10066.1	10649.6	11126.5	9807.11	18059	20267.2	30803.4	28400.6	11363.7	13014.8	16584.9	15372.5	13557.8	14351.7	16040.9	14797	0.326785	0.345726	0.361211	0.318377	0.586265	0.657953	1	0.921994	0.36891	0.422512	0.538412	0.499052	0.440138	0.465912	0.52075	0.480367	10066.1	9919.45	9989.37	8940.9	16326.9	18583.9	28542.5	24769.1	10902.5	12535.3	19557.8
sp|O14976|GAK_HUMAN	sp	O14976	GAK	GAK	Cyclin-G-associated kinase OS=Homo sapiens GN=GAK PE=1 SV=2	9	1446.61	1537.07	1623.03	1684.94	1512.61	1542.73	1353.11	1479.48	1786.84	1844.19	1807.95	1896.63	1915	1975.93	1992.21	2151	0.67253	0.714584	0.754546	0.783331	0.703213	0.717218	0.62906	0.687809	0.830702	0.857364	0.840519	0.881744	0.890283	0.918612	0.926178	1	1446.61	1431.69	1457.15	1536.12	1367.53	1414.6	1253.79	1290.3	1714.32	1776.24	2132.03
sp|O14979|HNRDL_HUMAN	sp	O14979	HNRDL	HNRNPDL	Heterogeneous nuclear ribonucleoprotein D-like OS=Homo sapiens GN=HNRNPDL PE=1 SV=3	58	16413.9	14058.6	14848	14358	15473.8	15866	16914.7	16712.1	14305.6	13876	14681.1	14849.1	16112.5	14338.8	14673.8	15296.5	0.970391	0.831147	0.877815	0.848844	0.914815	0.937998	1	0.988022	0.845748	0.820353	0.867948	0.87788	0.952575	0.847711	0.867515	0.904333	16413.9	13094.8	13330.5	13089.8	13989.7	14548.2	15673.2	14575.2	13725	13364.8	17312.7
sp|O14980|XPO1_HUMAN	sp	O14980	XPO1	XPO1	Exportin-1 OS=Homo sapiens GN=XPO1 PE=1 SV=1	63	12275.1	15099.7	16857.6	16195.1	15114.7	14291.4	14736.3	14882	16426.4	15925.1	17023.3	17260.7	15755.3	16742.6	17735.8	16913.2	0.69211	0.85137	0.950485	0.913133	0.852215	0.805795	0.830882	0.839096	0.926171	0.897911	0.959826	0.973215	0.888336	0.944004	1	0.953621	12275.1	14064.5	15134.7	14764.7	13665	13104.4	13654.7	12979.1	15759.7	15338.4	20074.7
sp|O14981|BTAF1_HUMAN	sp	O14981	BTAF1	BTAF1	TATA-binding protein-associated factor 172 OS=Homo sapiens GN=BTAF1 PE=1 SV=2	15	1786.71	2217.4	2120.3	1909.78	2027.27	1836.83	2262.98	2110.64	2055.82	2030.47	2207.35	2276.96	1972.17	1965.92	1990.94	2055.52	0.784692	0.973843	0.931199	0.838742	0.890342	0.806704	0.993861	0.926956	0.902882	0.891747	0.96943	1	0.866144	0.863398	0.874384	0.902748	1786.71	2065.38	1903.6	1741.1	1832.83	1684.27	2096.88	1840.76	1972.39	1955.66	2603.02
sp|O15013|ARHGA_HUMAN	sp	O15013	ARHGA	ARHGEF10	Rho guanine nucleotide exchange factor 10 OS=Homo sapiens GN=ARHGEF10 PE=1 SV=4	8	1417.49	1926.44	1916.39	2046.33	1367.72	1860.04	1594.76	1680.13	1910.6	2336.37	2001.54	2038.6	1663.34	2329.19	2073.69	2041.67	0.606706	0.824545	0.820242	0.875859	0.585405	0.796123	0.682582	0.719121	0.817764	1	0.856688	0.872552	0.711935	0.996926	0.887567	0.873863	1417.49	1794.37	1720.53	1865.59	1236.54	1705.55	1477.71	1465.3	1833.06	2250.29	2360.32
sp|O15014|ZN609_HUMAN	sp	O15014	ZN609	ZNF609	Zinc finger protein 609 OS=Homo sapiens GN=ZNF609 PE=1 SV=2	15	4268.19	3746.06	3627.24	3653.64	3524.59	3683.55	3333.72	2772.45	3289.36	3303.23	3218.76	2851.74	3368.05	3080.9	2906.37	2998.9	1	0.87767	0.849832	0.856015	0.825782	0.863025	0.781062	0.649562	0.770668	0.773919	0.754127	0.668139	0.789105	0.721828	0.680938	0.702616	4268.19	3489.24	3256.53	3330.93	3186.54	3377.61	3089.03	2417.95	3155.86	3181.53	3795.72
sp|O15015-2|ZN646_HUMAN	sp	O15015-2	ZN646	ZNF646	Isoform 2 of Zinc finger protein 646 OS=Homo sapiens GN=ZNF646	4	1021.32	1014.56	971.477	906.091	870.796	938.732	936.977	916.33	875.502	1020.83	1028.04	954.987	898.302	945.269	957.114	935.463	0.993461	0.986881	0.944978	0.881375	0.847042	0.913125	0.911419	0.891335	0.85162	0.992979	1	0.928937	0.873799	0.919484	0.931006	0.909946	1021.32	945	872.19	826.061	787.275	860.764	868.204	799.162	839.97	983.214	1212.32
sp|O15020|SPTN2_HUMAN	sp	O15020	SPTN2	SPTBN2	Spectrin beta chain, non-erythrocytic 2 OS=Homo sapiens GN=SPTBN2 PE=1 SV=3	37	8111.38	8472.29	7826.7	7359.01	8058.54	9532.83	10061.7	10341.4	8504.57	9869.52	9692.85	9030.37	9140.18	9232.56	9205.11	9174.99	0.784357	0.819257	0.756829	0.711605	0.779248	0.92181	0.972954	1	0.822379	0.954367	0.937283	0.873222	0.883841	0.892773	0.89012	0.887207	8111.38	7891.45	7026.79	6709.03	7285.62	8741.07	9323.22	9019.11	8159.42	9505.89	11430.3
sp|O15021|MAST4_HUMAN	sp	O15021	MAST4	MAST4	Microtubule-associated serine/threonine-protein kinase 4 OS=Homo sapiens GN=MAST4 PE=1 SV=3	3	774.893	893.056	877.993	925.912	760.913	782.836	1035.04	914.972	806.719	871.282	975.229	925.761	742.22	882.163	891.532	896.875	0.748663	0.862826	0.848273	0.89457	0.735157	0.756337	1	0.884001	0.779412	0.84179	0.942218	0.894424	0.717096	0.852302	0.861354	0.866517	774.893	831.83	788.26	844.131	687.932	717.816	959.065	797.978	773.979	839.181	1150.04
sp|O15027-5|SC16A_HUMAN	sp	O15027-5	SC16A	SEC16A	Isoform 5 of Protein transport protein Sec16A OS=Homo sapiens GN=SEC16A	24	4161.19	4151.92	4374.45	4757.19	4539.96	4283.23	3724.07	4012.34	5357.13	4778.69	4551.12	5030.18	4987.36	5076.39	5036.57	5334.17	0.776758	0.775027	0.816566	0.888011	0.847462	0.799539	0.695162	0.748973	1	0.892024	0.849545	0.938969	0.930976	0.947597	0.940162	0.995714	4161.19	3867.27	3927.37	4337.01	4104.52	3927.48	3450.73	3499.3	5139.71	4602.62	5366.91
sp|O15031|PLXB2_HUMAN	sp	O15031	PLXB2	PLXNB2	Plexin-B2 OS=Homo sapiens GN=PLXNB2 PE=1 SV=3	35	8918.09	7150.03	7207.7	7466.65	7792.37	7935.47	8964.8	8754.77	7435.97	6881.3	7871.84	7669.29	7454.68	6728.33	7100.72	7036.25	0.99479	0.797567	0.804001	0.832886	0.869219	0.885182	1	0.976572	0.829463	0.767592	0.878083	0.85549	0.831551	0.750528	0.792067	0.784876	8918.09	6659.84	6471.06	6807.16	7044.98	7276.38	8306.79	7635.33	7134.18	6627.77	9282.87
sp|O15037|KHNYN_HUMAN	sp	O15037	KHNYN	KHNYN	Protein KHNYN OS=Homo sapiens GN=KHNYN PE=1 SV=3	2	145.179	157.563	183.246	203.393	196.075	201.75	128.098	145.396	214.598	200.13	153.759	176.249	175.699	173.987	157.917	218.681	0.663886	0.720518	0.837963	0.93009	0.896628	0.922577	0.585778	0.66488	0.981333	0.915169	0.703124	0.805965	0.803449	0.795621	0.722135	1	145.179	146.761	164.518	185.428	177.269	184.993	118.696	126.805	205.889	192.756	181.321
sp|O15040|TCPR2_HUMAN	sp	O15040	TCPR2	TECPR2	Tectonin beta-propeller repeat-containing protein 2 OS=Homo sapiens GN=TECPR2 PE=1 SV=4	2	173.201	176.84	193.433	192.447	180.333	184.101	183.501	188.042	180.039	185.524	200.005	196.225	179.453	178.417	177.426	214.495	0.807482	0.824446	0.901807	0.897208	0.840734	0.858298	0.8555	0.876674	0.83936	0.864935	0.932445	0.914824	0.836631	0.8318	0.827179	1	173.201	164.716	173.664	175.449	163.037	168.81	170.032	163.998	172.732	178.689	235.856
sp|O15042|SR140_HUMAN	sp	O15042	SR140	U2SURP	U2 snRNP-associated SURP motif-containing protein OS=Homo sapiens GN=U2SURP PE=1 SV=2	29	8614.39	9049.23	8311.47	8026.28	9761.65	9608.79	10419.2	9743.94	8405.44	8514.54	8904.04	8323.77	8908.09	8146.71	8310.29	8254.55	0.826781	0.868516	0.797708	0.770336	0.936892	0.922221	1	0.935192	0.806727	0.817198	0.854581	0.798889	0.854969	0.781895	0.797595	0.792245	8614.39	8428.84	7462.02	7317.36	8825.38	8810.72	9654.43	8498.02	8064.31	8200.83	10500.1
sp|O15047|SET1A_HUMAN	sp	O15047	SET1A	SETD1A	Histone-lysine N-methyltransferase SETD1A OS=Homo sapiens GN=SETD1A PE=1 SV=3	7	1483.09	1374.69	1416.24	1306.42	1478.2	1412.6	1509.4	1362.43	1326.53	1242.53	1338.6	1273.71	1392.03	1159.46	1238.09	1257.14	0.98257	0.910751	0.938284	0.865523	0.97933	0.935867	1	0.902631	0.878845	0.823195	0.886841	0.843853	0.922239	0.768158	0.820253	0.832878	1483.09	1280.44	1271.5	1191.03	1336.42	1295.27	1398.61	1188.22	1272.69	1196.75	1578.54
sp|O15050|TRNK1_HUMAN	sp	O15050	TRNK1	TRANK1	TPR and ankyrin repeat-containing protein 1 OS=Homo sapiens GN=TRANK1 PE=2 SV=4	16	1464.47	2801.75	2649.45	2383.78	1451.2	4492.19	5340.58	4987.77	1124.49	4676.26	4934.29	4640.34	1115.51	3166.06	2851.5	2648.38	0.274215	0.524615	0.496098	0.446351	0.27173	0.841141	1	0.933937	0.210555	0.875609	0.923924	0.868883	0.208874	0.59283	0.53393	0.495896	1464.47	2609.67	2378.67	2173.23	1312.01	4119.08	4948.59	4350	1078.85	4503.97	5818.77
sp|O15056|SYNJ2_HUMAN	sp	O15056	SYNJ2	SYNJ2	Synaptojanin-2 OS=Homo sapiens GN=SYNJ2 PE=1 SV=3	9	1583.35	1605.06	1651.96	1785.44	1978.56	1551.32	1291.82	1311.08	2096.85	1699.56	1547.37	1526.46	1973.34	1830.51	1838.88	1842.1	0.755109	0.765462	0.787832	0.851486	0.943587	0.739832	0.616076	0.625264	1	0.810529	0.737951	0.727979	0.941096	0.872981	0.876974	0.87851	1583.35	1495.02	1483.13	1627.74	1788.79	1422.47	1197	1143.44	2011.75	1636.94	1824.74
sp|O15061|SYNEM_HUMAN	sp	O15061	SYNEM	SYNM	Synemin OS=Homo sapiens GN=SYNM PE=1 SV=2	60	9614.47	10318.1	9276.6	7105.01	11417.9	12032	12230.7	11795.6	8452.81	9220.42	8935.42	8649.6	9869.74	9595.45	9222.29	9035.31	0.786092	0.843618	0.758467	0.580915	0.933545	0.983756	1	0.96442	0.691113	0.753873	0.730572	0.707203	0.806963	0.784536	0.754027	0.738739	9614.47	9610.68	8328.51	6477.46	10322.8	11032.7	11333	10287.3	8109.76	8880.7	10537.1
sp|O15063|K0355_HUMAN	sp	O15063	K0355	KIAA0355	Uncharacterized protein KIAA0355 OS=Homo sapiens GN=KIAA0355 PE=1 SV=2	3	468.834	382.02	382.163	343.901	277.86	285.712	292.527	297.068	314.659	301.103	313.954	355.951	288.014	303.025	312.867	355.93	1	0.814831	0.815135	0.733524	0.592663	0.60941	0.623946	0.633632	0.671153	0.642238	0.669648	0.759227	0.61432	0.646337	0.667331	0.759182	468.834	355.83	343.105	313.526	251.21	261.982	271.056	259.083	301.889	290.009	370.23
sp|O15066|KIF3B_HUMAN	sp	O15066	KIF3B	KIF3B	Kinesin-like protein KIF3B OS=Homo sapiens GN=KIF3B PE=1 SV=1	9	1375.82	1527.23	1415.16	1648.91	1421.52	1423.59	1201.09	1369.09	1598.34	1603.86	1524.22	1597.87	1518.08	1607.47	1582.16	1656.28	0.830671	0.922089	0.854425	0.995553	0.858265	0.859512	0.725174	0.826608	0.965019	0.968355	0.920271	0.964736	0.916562	0.97053	0.955251	1	1375.82	1422.53	1270.53	1503.27	1285.18	1305.35	1112.93	1194.03	1533.47	1544.77	1797.44
sp|O15067|PUR4_HUMAN	sp	O15067	PUR4	PFAS	Phosphoribosylformylglycinamidine synthase OS=Homo sapiens GN=PFAS PE=1 SV=4	30	6767.39	7794.5	7830.53	9070.76	5145.2	5113.9	4617.52	5126.98	7116.7	6880.49	5951.04	6429.14	6193.28	7335.2	6948.58	6694.39	0.746066	0.8593	0.863271	1	0.567229	0.563779	0.509055	0.56522	0.784576	0.758535	0.656069	0.708776	0.682774	0.808664	0.766042	0.738019	6767.39	7260.13	7030.23	8269.59	4651.71	4689.16	4278.6	4471.41	6827.87	6626.99	7017.77
sp|O15084-1|ANR28_HUMAN	sp	O15084-1	ANR28	ANKRD28	Isoform 3 of Serine/threonine-protein phosphatase 6 regulatory ankyrin repeat subunit A OS=Homo sapiens GN=ANKRD28	6	805.827	1256.31	1378.62	1228.36	1343.28	1269.98	1143.71	1188.06	1530.99	1412.49	1359.51	1391.87	1397.51	1496.29	1550.47	1364.19	0.51973	0.810275	0.88916	0.792252	0.866366	0.819092	0.73765	0.766259	0.987437	0.911007	0.876834	0.897705	0.901344	0.965051	1	0.879853	805.827	1170.18	1237.72	1119.87	1214.44	1164.5	1059.76	1036.15	1468.86	1360.45	1603.2
sp|O15085-2|ARHGB_HUMAN	sp	O15085-2	ARHGB	ARHGEF11	Isoform 2 of Rho guanine nucleotide exchange factor 11 OS=Homo sapiens GN=ARHGEF11	5	1226.67	1130.7	1178.58	1268.35	1243.35	1169.03	1140.07	1176.48	1274.43	1112.56	1157.64	1150.59	1248.51	1166.67	1196.71	1223.74	0.962523	0.887217	0.924792	0.995224	0.975614	0.917291	0.894571	0.923143	1	0.872986	0.908359	0.902824	0.979662	0.915443	0.939012	0.960221	1226.67	1053.18	1058.13	1156.32	1124.1	1071.93	1056.39	1026.05	1222.71	1071.57	1365.15
sp|O15091|MRRP3_HUMAN	sp	O15091	MRRP3	KIAA0391	Mitochondrial ribonuclease P protein 3 OS=Homo sapiens GN=KIAA0391 PE=1 SV=2	7	1771.16	1799.79	1619.39	1340.04	1706.9	1630.38	1266.12	1064.06	1521.66	1452.23	1293.24	1104.74	1753.6	1510.38	1377.74	1328.04	0.984093	1	0.899764	0.744553	0.948391	0.905875	0.703483	0.591211	0.845463	0.806886	0.718553	0.613818	0.974338	0.839196	0.765501	0.737886	1771.16	1676.4	1453.88	1221.68	1543.19	1494.97	1173.19	927.998	1459.9	1398.72	1525.06
sp|O15111|IKKA_HUMAN	sp	O15111	IKKA	CHUK	Inhibitor of nuclear factor kappa-B kinase subunit alpha OS=Homo sapiens GN=CHUK PE=1 SV=2	5	682.637	860.589	912.607	868.815	884.668	862.257	773.94	777.35	947.764	976.369	903.184	881.84	879.704	934.798	958.782	901.085	0.699159	0.881418	0.934694	0.889842	0.90608	0.883126	0.792672	0.796164	0.970702	1	0.925043	0.903183	0.900996	0.957423	0.981987	0.922894	682.637	801.589	819.336	792.077	799.817	790.641	717.134	677.953	909.299	940.396	1065.08
sp|O15116|LSM1_HUMAN	sp	O15116	LSM1	LSM1	U6 snRNA-associated Sm-like protein LSm1 OS=Homo sapiens GN=LSM1 PE=1 SV=1	1	45.8823	58.4386	61.1202	58.5955	48.8853	56.2302	49.2338	50.1641	63.9863	64.4501	51.1543	65.2097	53.0971	66.7806	64.6457	67.8406	0.676325	0.861411	0.900939	0.863724	0.720591	0.828858	0.725728	0.739441	0.943185	0.950022	0.754036	0.961219	0.782674	0.984375	0.952905	1	45.8823	54.4322	54.8736	53.4201	44.1966	51.5599	45.6201	43.7498	61.3894	62.0755	60.3237
sp|O15118|NPC1_HUMAN	sp	O15118	NPC1	NPC1	Niemann-Pick C1 protein OS=Homo sapiens GN=NPC1 PE=1 SV=2	31	2990.24	3873.45	3772.78	2969.65	9022.95	10307.9	13019.9	13323.5	4498.98	5986.48	6201.77	6379.59	6321.56	6061.56	6600.03	5837.96	0.224433	0.290723	0.283166	0.222888	0.677219	0.773663	0.977214	1	0.337672	0.449317	0.465475	0.478821	0.474465	0.454952	0.495366	0.438169	2990.24	3607.9	3387.19	2707.36	8157.53	9451.79	12064.3	11619.9	4316.39	5765.92	7313.44
sp|O15119|TBX3_HUMAN	sp	O15119	TBX3	TBX3	T-box transcription factor TBX3 OS=Homo sapiens GN=TBX3 PE=1 SV=4	1	159.194	155.133	169.324	209.267	185.695	262.399	194.461	185.232	255.148	256.308	276.865	216.199	297.337	308.34	317.7	316.383	0.501082	0.488298	0.532969	0.658695	0.584496	0.825932	0.61209	0.58304	0.803109	0.806762	0.871465	0.680512	0.935903	0.970537	1	0.995853	159.194	144.497	152.019	190.784	167.884	240.605	180.188	161.547	244.793	246.865	326.493
sp|O15120|PLCB_HUMAN	sp	O15120	PLCB	AGPAT2	1-acyl-sn-glycerol-3-phosphate acyltransferase beta OS=Homo sapiens GN=AGPAT2 PE=1 SV=1	2	474.626	384.206	412.967	344.732	383.388	358.132	413.341	367.576	358.436	339.359	378.835	346.902	332.7	317.501	317.067	307.89	1	0.809493	0.87009	0.726324	0.807768	0.754557	0.870877	0.774453	0.755197	0.715004	0.798177	0.730895	0.700973	0.668951	0.668034	0.6487	474.626	357.866	370.761	314.284	346.616	328.387	383.002	320.575	343.889	326.856	446.742
sp|O15121|DEGS1_HUMAN	sp	O15121	DEGS1	DEGS1	Sphingolipid delta(4)-desaturase DES1 OS=Homo sapiens GN=DEGS1 PE=1 SV=1	4	217.802	297.852	407.572	309.847	218.159	522.571	482.449	541.544	346.074	633.092	550.868	494.298	405.647	505.976	425.617	477.219	0.344029	0.470472	0.64378	0.489419	0.344594	0.825427	0.762053	0.855397	0.546642	1	0.870123	0.780769	0.640739	0.799214	0.672284	0.753791	217.802	277.432	365.917	282.48	197.235	479.168	447.038	472.299	332.029	609.766	649.611
sp|O15126|SCAM1_HUMAN	sp	O15126	SCAM1	SCAMP1	Secretory carrier-associated membrane protein 1 OS=Homo sapiens GN=SCAMP1 PE=1 SV=2	9	1946.47	1775.1	1915.28	2065.69	1946.07	2090.15	2343.8	2379.93	1887.11	1851.15	2113.63	2270.85	1918.44	1727.46	1879.26	1913.18	0.817867	0.74586	0.80476	0.867962	0.817701	0.878239	0.984818	1	0.792924	0.777817	0.888105	0.954165	0.806089	0.725845	0.789625	0.803881	1946.47	1653.4	1719.53	1883.24	1759.42	1916.55	2171.77	2075.62	1810.52	1782.95	2492.5
sp|O15127|SCAM2_HUMAN	sp	O15127	SCAM2	SCAMP2	Secretory carrier-associated membrane protein 2 OS=Homo sapiens GN=SCAMP2 PE=1 SV=2	8	1291.56	1212.57	1141.06	1201.35	1310.28	1445.44	1657.48	1783.81	1415.45	1330.54	1414.77	1561.84	1534.65	1294.25	1288.28	1492.49	0.724046	0.679765	0.639675	0.673474	0.734542	0.810313	0.929178	1	0.793496	0.745899	0.793118	0.875566	0.860322	0.725552	0.722205	0.836685	1291.56	1129.44	1024.44	1095.24	1184.61	1325.39	1535.82	1555.72	1358	1281.52	1668.37
sp|O15143|ARC1B_HUMAN	sp	O15143	ARC1B	ARPC1B	Actin-related protein 2/3 complex subunit 1B OS=Homo sapiens GN=ARPC1B PE=1 SV=3	20	4275.36	4224.39	4487.02	4705.02	3801.17	3910.94	3261.18	3894.05	4274.68	4161.29	4043.06	4259.33	4404.4	4290.6	4349.49	4359.56	0.908681	0.897849	0.953668	1	0.807897	0.831227	0.693127	0.827637	0.908535	0.884436	0.859308	0.905273	0.936107	0.911921	0.924436	0.926577	4275.36	3934.78	4028.44	4289.45	3436.59	3586.11	3021.81	3396.13	4101.19	4007.97	4767.78
sp|O15144|ARPC2_HUMAN	sp	O15144	ARPC2	ARPC2	Actin-related protein 2/3 complex subunit 2 OS=Homo sapiens GN=ARPC2 PE=1 SV=1	24	10961.9	10572.6	10764.4	11528.6	9363.31	9270.58	8299.45	9350.4	9620.69	9286.46	9006.57	9617.68	9907.18	9602.3	9786.48	9704.3	0.950848	0.917077	0.933717	1	0.812184	0.804141	0.719904	0.811065	0.83451	0.805518	0.78124	0.834249	0.85936	0.832914	0.84889	0.841762	10961.9	9847.74	9664.26	10510.3	8465.25	8500.6	7690.28	8154.8	9230.24	8944.31	10621
sp|O15145|ARPC3_HUMAN	sp	O15145	ARPC3	ARPC3	Actin-related protein 2/3 complex subunit 3 OS=Homo sapiens GN=ARPC3 PE=1 SV=3	17	5355.47	5156.7	5497.94	6678.22	5115.95	5438.48	4916.01	5829.06	5813.96	5649.83	5372.59	5820.65	6031.45	6049.56	5964.88	6300.82	0.801931	0.772167	0.823265	1	0.766064	0.814361	0.736126	0.872847	0.870585	0.846008	0.804494	0.871587	0.903152	0.905864	0.893184	0.943488	5355.47	4803.17	4936.04	6088.37	4625.26	4986.78	4555.18	5083.72	5578	5441.67	6335.63
sp|O15155|BET1_HUMAN	sp	O15155	BET1	BET1	BET1 homolog OS=Homo sapiens GN=BET1 PE=1 SV=1	3	299.503	247.056	244.316	243.772	300.129	262.981	282.857	268.145	218.655	200.819	224.208	228.181	221.865	190.003	198.651	205.106	0.997913	0.823164	0.814035	0.812224	1	0.876227	0.942452	0.893431	0.728536	0.669108	0.74704	0.760276	0.739232	0.633069	0.661885	0.683392	299.503	230.118	219.346	222.241	271.343	241.139	262.096	233.858	209.781	193.42	264.398
sp|O15156-2|ZBT7B_HUMAN	sp	O15156-2	ZBT7B	ZBTB7B	Isoform 2 of Zinc finger and BTB domain-containing protein 7B OS=Homo sapiens GN=ZBTB7B	2	503.486	480.569	462.74	481.644	608.167	525.095	693.747	701.357	542.975	519.984	743.38	602.038	586.154	583.105	651.124	649.664	0.677292	0.646464	0.622481	0.64791	0.81811	0.70636	0.933233	0.94347	0.730414	0.699486	1	0.809865	0.788497	0.784396	0.875895	0.873932	503.486	447.622	415.447	439.103	549.836	481.482	642.827	611.677	520.939	500.826	876.632
sp|O15160|RPAC1_HUMAN	sp	O15160	RPAC1	POLR1C	DNA-directed RNA polymerases I and III subunit RPAC1 OS=Homo sapiens GN=POLR1C PE=1 SV=1	13	2495.17	2534.68	2422.63	2284.56	2743.05	2416.19	2096.84	1977.21	2687.44	2463.49	2288.73	2225.39	2640.59	2468.94	2387.36	2451.38	0.909632	0.924036	0.883186	0.832854	1	0.880839	0.764416	0.720806	0.979725	0.898084	0.834374	0.811281	0.962645	0.900068	0.87033	0.893666	2495.17	2360.91	2175.03	2082.78	2479.96	2215.51	1942.93	1724.39	2578.37	2372.73	2698.99
sp|O15162|PLS1_HUMAN	sp	O15162	PLS1	PLSCR1	Phospholipid scramblase 1 OS=Homo sapiens GN=PLSCR1 PE=1 SV=1	13	979.519	2571.91	3370.73	2697.59	1079.06	4155.92	5081.72	5408.14	623.77	2833.5	3177.7	3261.34	791.272	2153.77	2537.95	2628.02	0.181119	0.475564	0.623269	0.498802	0.199525	0.768456	0.939643	1	0.115339	0.523932	0.587578	0.603043	0.146311	0.398247	0.469283	0.485937	979.519	2395.59	3026.23	2459.33	975.564	3810.74	4708.73	4716.62	598.455	2729.1	3747.31
sp|O15164|TIF1A_HUMAN	sp	O15164	TIF1A	TRIM24	Transcription intermediary factor 1-alpha OS=Homo sapiens GN=TRIM24 PE=1 SV=3	15	2340.41	2615.76	2574.59	2141.89	2134.75	2502.16	2539	2053.86	1860.4	2457.91	2380.94	2113.76	1859.64	2248.44	1917.61	1876.93	0.894734	1	0.98426	0.818841	0.816111	0.956571	0.970655	0.785187	0.711229	0.939654	0.910227	0.808088	0.710937	0.859573	0.7331	0.717547	2340.41	2436.43	2311.46	1952.71	1930	2294.34	2352.64	1791.24	1784.9	2367.35	2807.72
sp|O15169|AXIN1_HUMAN	sp	O15169	AXIN1	AXIN1	Axin-1 OS=Homo sapiens GN=AXIN1 PE=1 SV=2	1	25.7434	43.5458	41.942	27.0639	30.5232	32.4735	24.0878	20.5594	31.522	37.0491	26.8818	19.9263	21.8841	33.6266	25.6846	24.0494	0.59118	1	0.963169	0.621504	0.700944	0.745733	0.553161	0.472132	0.723882	0.850808	0.617323	0.457595	0.502554	0.772212	0.589829	0.552278	25.7434	40.5604	37.6554	24.6735	27.5956	29.7764	22.3198	17.9305	30.2427	35.6841	31.7004
sp|O15173-2|PGRC2_HUMAN	sp	O15173-2	PGRC2	PGRMC2	Isoform 2 of Membrane-associated progesterone receptor component 2 OS=Homo sapiens GN=PGRMC2	15	5727.69	4439.87	4473	4600.86	5355.97	4148.73	4799.99	5277.15	4490.45	3418.25	3728.25	4041.39	4746.56	3467.25	3843.47	3941.25	1	0.775158	0.780943	0.803266	0.935101	0.724329	0.838033	0.92134	0.78399	0.596794	0.650917	0.705588	0.828705	0.605349	0.671033	0.688104	5727.69	4135.48	4015.85	4194.49	4842.26	3804.15	4447.68	4602.38	4308.21	3292.31	4396.54
sp|O15182|CETN3_HUMAN	sp	O15182	CETN3	CETN3	Centrin-3 OS=Homo sapiens GN=CETN3 PE=1 SV=2	2	468.143	466.38	487.801	440.762	361.721	451.619	349.582	320.903	393.49	409.858	364.727	334.901	383.939	396.201	373.701	374.33	0.9597	0.956085	1	0.903569	0.741533	0.925825	0.716648	0.657855	0.806659	0.840214	0.747696	0.686552	0.78708	0.812218	0.766092	0.767381	468.143	434.406	437.947	401.832	327.027	414.109	323.923	279.87	377.52	394.757	430.105
sp|O15194|CTDSL_HUMAN	sp	O15194	CTDSL	CTDSPL	CTD small phosphatase-like protein OS=Homo sapiens GN=CTDSPL PE=1 SV=2	1	78.1851	87.3746	102.538	84.6288	88.1952	99.1749	93.315	82.5317	67.1154	69.6588	77.4912	76.593	72.0292	72.0648	75.2633	63.0732	0.762497	0.852117	1	0.825339	0.86012	0.967199	0.910051	0.804887	0.654541	0.679344	0.75573	0.74697	0.702462	0.702809	0.734002	0.615119	78.1851	81.3844	92.0586	77.154	79.7361	90.9378	86.4658	71.9787	64.3916	67.0923	91.3816
sp|O15212|PFD6_HUMAN	sp	O15212	PFD6	PFDN6	Prefoldin subunit 6 OS=Homo sapiens GN=PFDN6 PE=1 SV=1	14	3189.87	3679.76	3827.53	4072.28	3295.97	3165.43	2557.81	2875.31	3873.24	3943.5	3666.29	3635.63	3505.2	4137.26	3878.92	3828.04	0.77101	0.889419	0.925137	0.984295	0.796654	0.765103	0.618238	0.694978	0.936186	0.953168	0.886165	0.878752	0.847228	1	0.937557	0.925261	3189.87	3427.48	3436.35	3712.6	2979.84	2902.52	2370.07	2507.65	3716.05	3798.21	4323.48
sp|O15213|WDR46_HUMAN	sp	O15213	WDR46	WDR46	WD repeat-containing protein 46 OS=Homo sapiens GN=WDR46 PE=1 SV=3	15	2616.78	2705.49	2693.18	2563.03	2301.21	2347.79	2234.04	2182.96	2379.58	2465.79	2431.48	2389.93	2557.51	2344	2367.21	2387.88	0.96721	1	0.995449	0.947343	0.850568	0.867786	0.825741	0.806861	0.879538	0.911401	0.898722	0.883364	0.945305	0.866385	0.874965	0.882606	2616.78	2520.01	2417.93	2336.65	2080.49	2152.79	2070.06	1903.83	2283.01	2374.94	2867.33
sp|O15226-2|NKRF_HUMAN	sp	O15226-2	NKRF	NKRF	Isoform 2 of NF-kappa-B-repressing factor OS=Homo sapiens GN=NKRF	38	12603.2	12473.1	11883.6	10848.8	12219.7	12369.8	11816.7	11218.4	11232.4	11994.6	12110.3	11272.5	11985.4	11372.7	11000.4	10876.8	1	0.989679	0.942906	0.860793	0.969574	0.98148	0.937598	0.890125	0.891231	0.951713	0.960892	0.894417	0.950981	0.902369	0.872827	0.86302	12603.2	11618	10669.1	9890.54	11047.7	11342.4	10949.4	9783.96	10776.5	11552.7	14281.1
sp|O15228|GNPAT_HUMAN	sp	O15228	GNPAT	GNPAT	Dihydroxyacetone phosphate acyltransferase OS=Homo sapiens GN=GNPAT PE=1 SV=1	13	3898.31	3741.51	3539.61	3353.99	4621.48	4392.29	4066.58	3574.21	3961.58	3419.45	3386.58	3021.08	4347.94	3667.57	3655.29	3455.76	0.84352	0.809591	0.765903	0.725739	1	0.950407	0.879931	0.773391	0.85721	0.739903	0.732792	0.653704	0.940812	0.793592	0.790936	0.747761	3898.31	3485	3177.85	3057.75	4178.22	4027.48	3768.1	3117.19	3800.8	3293.46	3993.63
sp|O15230|LAMA5_HUMAN	sp	O15230	LAMA5	LAMA5	Laminin subunit alpha-5 OS=Homo sapiens GN=LAMA5 PE=1 SV=8	27	4110.08	3781.86	4656.29	3961.76	3940	3618.61	3742.72	3847.08	4083.47	3278.36	3652.95	3489.24	3945.92	3346.07	3460.31	3920.56	0.882693	0.812203	1	0.85084	0.846166	0.777144	0.803798	0.826211	0.876977	0.70407	0.784518	0.74936	0.847437	0.718612	0.743146	0.841991	4110.08	3522.58	4180.41	3611.84	3562.1	3318.06	3468.01	3355.17	3917.74	3157.57	4307.74
sp|O15231-2|ZN185_HUMAN	sp	O15231-2	ZN185	ZNF185	Isoform 2 of Zinc finger protein 185 OS=Homo sapiens GN=ZNF185	1	117.2	106.592	103.734	100.458	114.913	100.143	97.2032	102.101	148.031	135.94	103.188	96.1241	121.801	113.165	93.6841	100.957	0.791727	0.720065	0.700762	0.678628	0.776275	0.676502	0.656642	0.689731	1	0.91832	0.697068	0.649352	0.822809	0.764467	0.632869	0.681998	117.2	99.2841	93.1324	91.5849	103.891	91.8256	90.0686	89.0461	142.023	130.931	121.684
sp|O15231-3|ZN185_HUMAN	sp	O15231-3	ZN185	ZNF185	Isoform 3 of Zinc finger protein 185 OS=Homo sapiens GN=ZNF185	15	3313.04	2431.28	2187.01	2484.81	3144.27	2425.07	2256.07	2338.66	4569.06	4008.4	3392.6	2997.91	3813.53	3195.13	2945.79	2566.5	0.725103	0.532118	0.478656	0.543834	0.688164	0.530758	0.493771	0.511846	1	0.877293	0.742516	0.656132	0.834641	0.699296	0.644725	0.561713	3313.04	2264.6	1963.49	2265.34	2842.69	2223.65	2090.48	2039.62	4383.63	3860.72	4000.73
sp|O15234|CASC3_HUMAN	sp	O15234	CASC3	CASC3	Protein CASC3 OS=Homo sapiens GN=CASC3 PE=1 SV=2	4	587.534	656.912	634.701	692.595	584.058	725.027	760.059	853.671	799.782	845.02	865.338	925.642	806.274	838.135	856.604	856.572	0.634731	0.709683	0.685687	0.748232	0.630976	0.783269	0.821116	0.922247	0.864029	0.912901	0.934851	1	0.871043	0.905464	0.925416	0.925381	587.534	611.876	569.833	631.422	528.039	664.809	704.272	744.515	767.323	813.886	1020.45
sp|O15235|RT12_HUMAN	sp	O15235	RT12	MRPS12	28S ribosomal protein S12, mitochondrial OS=Homo sapiens GN=MRPS12 PE=1 SV=1	7	1955.83	1933.07	1966.59	2057.69	2948.82	2525.53	2502.75	2471.53	3110.53	2461.49	2772.99	2622.69	3790.8	2490.42	2713.71	2805.49	0.515941	0.509936	0.51878	0.542813	0.777888	0.666227	0.660216	0.65198	0.820547	0.649333	0.731505	0.691856	1	0.656964	0.715868	0.740079	1955.83	1800.54	1765.6	1875.95	2665.99	2315.77	2319.05	2155.5	2984.29	2370.8	3270.05
sp|O15254|ACOX3_HUMAN	sp	O15254	ACOX3	ACOX3	Peroxisomal acyl-coenzyme A oxidase 3 OS=Homo sapiens GN=ACOX3 PE=1 SV=2	6	852.821	675.977	715.987	623.76	985.898	766.978	840.052	829.662	762.25	609.118	656.568	649.503	874.704	663.502	673.532	754.904	0.865019	0.685646	0.726228	0.632682	1	0.777948	0.852067	0.841529	0.773152	0.617831	0.665959	0.658793	0.887215	0.672992	0.683165	0.765701	852.821	629.634	642.811	568.667	891.338	703.275	778.393	723.576	731.314	586.676	774.258
sp|O15258|RER1_HUMAN	sp	O15258	RER1	RER1	Protein RER1 OS=Homo sapiens GN=RER1 PE=1 SV=1	4	522.381	765.848	920.676	896.015	1213.38	1274.58	1745.82	1663.92	1211.81	1188.86	1273.37	1420.02	1307.79	1170.8	1161.16	1239.29	0.299218	0.438675	0.52736	0.513234	0.695019	0.730076	1	0.953087	0.694121	0.680976	0.72938	0.813383	0.749097	0.670628	0.665106	0.709859	522.381	713.343	826.581	816.875	1097	1168.72	1617.68	1451.16	1162.63	1145.06	1501.62
sp|O15260|SURF4_HUMAN	sp	O15260	SURF4	SURF4	Surfeit locus protein 4 OS=Homo sapiens GN=SURF4 PE=1 SV=3	4	828.672	962.79	1040.44	996.398	1230.49	1236.82	1367.47	1414.07	1049.46	1035.57	1078.84	1156.45	974.857	795.037	805.277	886.725	0.586018	0.680863	0.735776	0.70463	0.870175	0.874648	0.967044	1	0.742156	0.732329	0.762929	0.817816	0.689397	0.562232	0.569473	0.627072	828.672	896.783	934.105	908.392	1112.47	1134.09	1267.1	1233.26	1006.87	997.412	1272.22
sp|O15265-2|ATX7_HUMAN	sp	O15265-2	ATX7	ATXN7	Isoform b of Ataxin-7 OS=Homo sapiens GN=ATXN7	1	63.7481	104.062	88.3163	76.8079	54.3831	122.133	122.677	78.5728	56.0221	103.842	88.1899	80.6075	53.519	63.3621	58.6199	62.7147	0.51964	0.84826	0.719907	0.626097	0.443302	0.995562	1	0.640483	0.456662	0.846464	0.718877	0.657069	0.436258	0.516494	0.477838	0.511216	63.7481	96.9281	79.2902	70.0239	49.1671	111.989	113.673	68.526	53.7485	100.016	103.998
sp|O15269|SPTC1_HUMAN	sp	O15269	SPTC1	SPTLC1	Serine palmitoyltransferase 1 OS=Homo sapiens GN=SPTLC1 PE=1 SV=1	21	5943.73	5104.23	4963.26	4598.97	5371.85	5795.42	5393.72	5156.65	4959.06	5066.48	4714.23	4156.22	5188.08	4833	4453.93	4269.47	1	0.858759	0.835041	0.773752	0.903784	0.975047	0.907464	0.867579	0.834335	0.852407	0.793143	0.699262	0.872866	0.813126	0.749349	0.718315	5943.73	4754.3	4456	4192.77	4856.62	5314.07	4997.83	4497.29	4757.8	4879.81	5559.26
sp|O15270|SPTC2_HUMAN	sp	O15270	SPTC2	SPTLC2	Serine palmitoyltransferase 2 OS=Homo sapiens GN=SPTLC2 PE=1 SV=1	22	3799	5089.84	4601.71	3732.51	3439.09	8456.51	7256.53	5904.11	2834.9	6956.17	5479.97	3955.33	3033.15	5042.02	3725.34	3448.01	0.44924	0.601884	0.544161	0.441377	0.40668	1	0.8581	0.698173	0.335233	0.822582	0.648018	0.467726	0.358676	0.596229	0.440529	0.407734	3799	4740.89	4131.4	3402.84	3109.24	7754.14	6723.91	5149.17	2719.85	6699.88	6462.26
sp|O15287|FANCG_HUMAN	sp	O15287	FANCG	FANCG	Fanconi anemia group G protein OS=Homo sapiens GN=FANCG PE=1 SV=1	1	39.9377	52.3117	56.2062	48.0507	59.792	67.5713	77.1171	89.9282	61.5199	65.0114	65.534	72.8943	63.676	60.8146	66.8037	71.0495	0.444106	0.581705	0.625012	0.534322	0.664886	0.751392	0.857541	1	0.6841	0.722925	0.728737	0.810583	0.708076	0.676257	0.742856	0.790069	39.9377	48.7253	50.4618	43.8066	54.0572	61.9591	71.4568	78.4294	59.0231	62.6161	77.281
sp|O15294|OGT1_HUMAN	sp	O15294	OGT1	OGT	UDP-N-acetylglucosamine--peptide N-acetylglucosaminyltransferase 110 kDa subunit OS=Homo sapiens GN=OGT PE=1 SV=3	26	4863.74	5386.94	5184.07	5183.95	4378.06	5446.72	4009.99	3634.71	4654.28	5684.92	5020.29	4048.36	4457.11	5745.52	4726.65	4666.58	0.846527	0.937588	0.902281	0.902259	0.761996	0.947993	0.697933	0.632616	0.810071	0.989453	0.873774	0.704612	0.775754	1	0.822667	0.812212	4863.74	5017.62	4654.25	4726.08	3958.15	4994.33	3715.66	3169.95	4465.39	5475.47	5920.18
sp|O15305|PMM2_HUMAN	sp	O15305	PMM2	PMM2	Phosphomannomutase 2 OS=Homo sapiens GN=PMM2 PE=1 SV=1	17	4599.01	4929.27	5191.6	6863.26	4986.33	4374.94	3710.52	4495.02	6775.14	5919.1	4973.3	5902.43	5703.71	6661.39	6260.13	6354.16	0.670091	0.718211	0.756434	1	0.726525	0.637443	0.540634	0.654939	0.987159	0.862432	0.724626	0.860003	0.831049	0.970586	0.912121	0.925821	4599.01	4591.33	4661.01	6257.07	4508.08	4011.57	3438.17	3920.26	6500.17	5701.02	5864.77
sp|O15318|RPC7_HUMAN	sp	O15318	RPC7	POLR3G	DNA-directed RNA polymerase III subunit RPC7 OS=Homo sapiens GN=POLR3G PE=1 SV=2	1	42.284	52.3393	48.7045	48.8276	36.5494	47.9545	49.1715	44.784	51.7469	51.3056	61.3217	53.7912	54.1939	53.3778	59.355	51.9346	0.689543	0.853519	0.794246	0.796252	0.596026	0.782015	0.801861	0.730312	0.843859	0.836663	1	0.877196	0.883764	0.870454	0.967928	0.84692	42.284	48.751	43.7268	44.5149	33.0438	43.9716	45.5624	39.0576	49.6468	49.4153	72.3137
sp|O15321|TM9S1_HUMAN	sp	O15321	TM9S1	TM9SF1	Transmembrane 9 superfamily member 1 OS=Homo sapiens GN=TM9SF1 PE=2 SV=2	3	545.215	548.769	615.821	557.419	795.428	733.565	833.376	783.365	624.568	569.604	694.053	683.5	568.921	562.659	586.222	596.903	0.654225	0.65849	0.738948	0.668868	0.954465	0.880234	1	0.93999	0.749443	0.68349	0.832822	0.820158	0.682671	0.675156	0.703431	0.716247	545.215	511.147	552.883	508.185	719.136	672.638	772.207	683.199	599.22	548.618	818.463
sp|O15327|INP4B_HUMAN	sp	O15327	INP4B	INPP4B	Type II inositol 3,4-bisphosphate 4-phosphatase OS=Homo sapiens GN=INPP4B PE=2 SV=4	4	452.087	428.74	402.697	472.144	669.415	512.178	509.489	508.694	885.583	642.814	709.889	786.753	925.009	730.067	802.381	847.49	0.488738	0.463499	0.435343	0.510421	0.723684	0.5537	0.550793	0.549934	0.957377	0.694927	0.76744	0.850535	1	0.789254	0.86743	0.916196	452.087	399.347	361.54	430.442	605.209	469.638	472.093	443.649	849.642	619.13	837.137
sp|O15344|TRI18_HUMAN	sp	O15344	TRI18	MID1	E3 ubiquitin-protein ligase Midline-1 OS=Homo sapiens GN=MID1 PE=1 SV=1	36	4947.74	6024.14	6883.63	7798.49	7769	7731.68	7959.08	7994.05	9879.83	9712.07	10641.2	10780.2	9185.38	9879.02	10515.2	10908.9	0.453549	0.55222	0.631008	0.714871	0.712167	0.708746	0.729592	0.732798	0.905663	0.890285	0.975453	0.988196	0.842004	0.905588	0.963907	1	4947.74	5611.14	6180.11	7109.69	7023.85	7089.51	7374.89	6971.88	9478.86	9354.24	12548.6
sp|O15347|HMGB3_HUMAN	sp	O15347	HMGB3	HMGB3	High mobility group protein B3 OS=Homo sapiens GN=HMGB3 PE=1 SV=4	18	5617.31	5280.79	6242.19	7874.4	6021.82	4053.04	4222.68	4007.21	6591.88	4316.91	4461.54	4851.08	6169.67	5294.6	5763.72	6025.2	0.713363	0.670627	0.792719	1	0.764734	0.514711	0.536254	0.50889	0.837127	0.548221	0.566588	0.616057	0.783509	0.672381	0.731956	0.765163	5617.31	4918.75	5604.22	7178.9	5444.25	3716.41	3912.74	3494.82	6324.35	4157.86	5261.28
sp|O15355|PPM1G_HUMAN	sp	O15355	PPM1G	PPM1G	Protein phosphatase 1G OS=Homo sapiens GN=PPM1G PE=1 SV=1	39	7707.96	9522.55	9120.67	9082.83	6744.55	6870.25	10023.9	8388.6	7531.94	8434.18	9988.88	9890.4	6810.69	7954.53	8399.09	7863.97	0.76896	0.949988	0.909896	0.90612	0.672849	0.685389	1	0.836863	0.7514	0.841409	0.99651	0.986684	0.679447	0.793559	0.837909	0.784524	7707.96	8869.71	8188.52	8280.59	6097.66	6299.63	9288.13	7315.98	7226.26	8123.43	11779.4
sp|O15357|SHIP2_HUMAN	sp	O15357	SHIP2	INPPL1	Phosphatidylinositol 3,4,5-trisphosphate 5-phosphatase 2 OS=Homo sapiens GN=INPPL1 PE=1 SV=2	9	1674.99	1906.59	2099.17	2310.37	1823.11	1856.76	1593.65	1820.91	2076.14	1879.62	1988.22	2128.33	1916.77	2017.9	2120.07	2294.34	0.724987	0.825231	0.908585	1	0.789098	0.803661	0.689781	0.788147	0.898617	0.813558	0.860562	0.921205	0.829637	0.873407	0.917631	0.993062	1674.99	1775.88	1884.63	2106.31	1648.25	1702.54	1476.68	1588.08	1991.88	1810.37	2344.61
sp|O15370|SOX12_HUMAN	sp	O15370	SOX12	SOX12	Transcription factor SOX-12 OS=Homo sapiens GN=SOX12 PE=2 SV=2	1	48.1819	50.9025	37.0866	46.6946	34.6644	47.3857	40.7495	34.9707	37.7007	47.3964	39.0422	32.4778	41.5436	42.522	28.6854	41.4527	0.946554	1	0.728583	0.917335	0.680996	0.930912	0.80054	0.687014	0.740645	0.931121	0.767	0.63804	0.816141	0.835363	0.563537	0.814356	48.1819	47.4127	33.2963	42.5703	31.3396	43.45	37.7585	30.4991	36.1706	45.6501	46.0405
sp|O15371|EIF3D_HUMAN	sp	O15371	EIF3D	EIF3D	Eukaryotic translation initiation factor 3 subunit D OS=Homo sapiens GN=EIF3D PE=1 SV=1	50	8863.85	11653.6	11942.6	11354.6	9669.81	10791.6	9539.9	8835.73	10809.1	11843.9	11015.6	10459.1	10384.1	11546.8	11374.5	10681.5	0.742207	0.975808	1	0.950767	0.809693	0.903629	0.798815	0.739853	0.905089	0.991737	0.922378	0.875784	0.869506	0.966865	0.952438	0.894403	8863.85	10854.7	10722	10351.7	8742.35	9895.33	8839.68	7705.94	10370.4	11407.5	12990.1
sp|O15372|EIF3H_HUMAN	sp	O15372	EIF3H	EIF3H	Eukaryotic translation initiation factor 3 subunit H OS=Homo sapiens GN=EIF3H PE=1 SV=1	24	4933.05	6197.45	5972.88	5587.57	4572.72	5310.34	4422.94	4128.22	5263.58	5956.95	5498.5	5099.56	5062.16	5811.86	5584.92	5306.58	0.79598	1	0.963764	0.901591	0.737839	0.856858	0.71367	0.666116	0.849313	0.961193	0.887219	0.822847	0.816813	0.937782	0.901164	0.856251	4933.05	5772.57	5362.44	5094.05	4134.14	4869.28	4098.3	3600.36	5049.96	5737.47	6484.11
sp|O15379-2|HDAC3_HUMAN	sp	O15379-2	HDAC3	HDAC3	Isoform 2 of Histone deacetylase 3 OS=Homo sapiens GN=HDAC3	2	519.145	466.496	460.273	469.228	478.515	467.273	423.185	393.371	439.815	437.137	433.749	432.005	451.602	417.477	408.199	419.362	1	0.898585	0.886598	0.903848	0.921736	0.900082	0.815158	0.757729	0.84719	0.842032	0.835507	0.832148	0.869896	0.804162	0.786292	0.807794	519.145	434.514	413.232	427.784	432.619	428.463	392.124	343.072	421.965	421.031	511.499
sp|O15381|NVL_HUMAN	sp	O15381	NVL	NVL	Nuclear valosin-containing protein-like OS=Homo sapiens GN=NVL PE=1 SV=1	16	3774.34	3588.28	3670.24	3426.57	3753.88	3640.82	3232.09	2899.42	3568.22	3521.5	3601.95	3424.64	3557.46	3437.83	3364.61	3319.36	1	0.950705	0.972418	0.907859	0.994578	0.964625	0.856333	0.768192	0.94539	0.93301	0.954325	0.907347	0.942538	0.910843	0.891442	0.879454	3774.34	3342.28	3295.13	3123.92	3393.83	3338.43	2994.86	2528.68	3423.41	3391.75	4247.6
sp|O15382|BCAT2_HUMAN	sp	O15382	BCAT2	BCAT2	Branched-chain-amino-acid aminotransferase, mitochondrial OS=Homo sapiens GN=BCAT2 PE=1 SV=2	17	3831.58	3469.31	3679.48	3868.93	5646.47	4808.92	5616.73	5297.02	5162.43	4141.58	4550.87	4747.14	5445.07	4047.25	4449.97	4594.86	0.67858	0.614421	0.651643	0.685195	1	0.851669	0.994733	0.938112	0.914277	0.733482	0.805968	0.840728	0.964332	0.716776	0.788098	0.813759	3831.58	3231.46	3303.43	3527.21	5104.9	4409.51	5204.47	4619.71	4952.92	3988.99	5366.62
sp|O15392|BIRC5_HUMAN	sp	O15392	BIRC5	BIRC5	Baculoviral IAP repeat-containing protein 5 OS=Homo sapiens GN=BIRC5 PE=1 SV=3	2	256.89	488.585	499.681	364.076	126.571	502.181	493.88	245.359	154.549	482.528	548.467	332.423	130.822	488.485	376.807	232.204	0.468378	0.89082	0.91105	0.663806	0.230772	0.915609	0.900474	0.447355	0.281784	0.879776	1	0.606095	0.238523	0.890637	0.687019	0.423368	256.89	455.089	448.612	331.919	114.431	460.472	457.63	213.986	148.277	464.75	646.78
sp|O15394|NCAM2_HUMAN	sp	O15394	NCAM2	NCAM2	Neural cell adhesion molecule 2 OS=Homo sapiens GN=NCAM2 PE=1 SV=2	1	305.284	264.563	263.244	271.825	356.632	391.236	407.242	457.221	327.758	347.413	325.704	334.649	355.627	317.729	284.923	315.066	0.667694	0.578632	0.575748	0.594515	0.779998	0.855681	0.890689	1	0.716847	0.759836	0.712356	0.73192	0.777801	0.694912	0.623161	0.689088	305.284	246.425	236.34	247.816	322.426	358.741	377.351	398.758	314.456	334.613	384.087
sp|O15397|IPO8_HUMAN	sp	O15397	IPO8	IPO8	Importin-8 OS=Homo sapiens GN=IPO8 PE=1 SV=2	4	549.194	659.299	816.514	791.07	805.933	798.063	628.04	644.145	973.125	919.054	749.568	706.517	904.341	1049.18	935.152	1031.39	0.523451	0.628395	0.778241	0.75399	0.768157	0.760655	0.598602	0.613951	0.927511	0.875975	0.714433	0.6734	0.861952	1	0.891318	0.983045	549.194	614.099	733.064	721.199	728.634	731.779	581.943	561.78	933.631	885.193	883.929
sp|O15400|STX7_HUMAN	sp	O15400	STX7	STX7	Syntaxin-7 OS=Homo sapiens GN=STX7 PE=1 SV=4	7	2026.18	1822.16	1763.65	1634.29	2043.73	1747.43	1855.59	1831.02	1748.65	1568.85	1629.06	1655.27	1801.71	1473.79	1585.41	1610.56	0.991413	0.891587	0.862956	0.799659	1	0.855018	0.907942	0.895918	0.855616	0.767642	0.797101	0.809924	0.881579	0.721127	0.775745	0.788049	2026.18	1697.24	1583.4	1489.94	1847.71	1602.29	1719.39	1596.89	1677.68	1511.05	1921.07
sp|O15403|MOT7_HUMAN	sp	O15403	MOT7	SLC16A6	Monocarboxylate transporter 7 OS=Homo sapiens GN=SLC16A6 PE=1 SV=2	2	227.799	280.267	294.067	199.637	548.384	442.184	353.196	327.256	251.888	351.179	341.107	252.462	415.455	572.723	512.786	399.107	0.397747	0.489359	0.513455	0.348575	0.957503	0.772073	0.616696	0.571403	0.439807	0.613173	0.595588	0.44081	0.725403	1	0.895347	0.696858	227.799	261.053	264.013	182.004	495.787	405.458	327.272	285.411	241.665	338.24	402.251
sp|O15417|TNC18_HUMAN	sp	O15417	TNC18	TNRC18	Trinucleotide repeat-containing gene 18 protein OS=Homo sapiens GN=TNRC18 PE=1 SV=3	2	365.463	271.537	279.35	264.412	309.276	240.615	250.226	211.789	264.534	206.396	237.563	222.668	248.413	215.053	216.31	232.483	1	0.742994	0.764374	0.723499	0.846257	0.658383	0.684683	0.579508	0.723832	0.564753	0.650032	0.609276	0.67972	0.588441	0.591879	0.636132	365.463	252.921	250.8	241.058	279.612	220.63	231.86	184.708	253.798	198.792	280.146
sp|O15427|MOT4_HUMAN	sp	O15427	MOT4	SLC16A3	Monocarboxylate transporter 4 OS=Homo sapiens GN=SLC16A3 PE=1 SV=1	3	365.207	479.192	717.664	697.069	901.36	837.91	1432.74	1461.26	538.669	567.014	801.744	891.665	587.514	419.531	531.749	565.619	0.249927	0.327932	0.491128	0.477034	0.616839	0.573418	0.980487	1	0.368634	0.388032	0.548668	0.610204	0.402061	0.287103	0.363899	0.387078	365.207	446.34	644.317	635.501	814.908	768.316	1327.58	1274.41	516.807	546.123	945.457
sp|O15431|COPT1_HUMAN	sp	O15431	COPT1	SLC31A1	High affinity copper uptake protein 1 OS=Homo sapiens GN=SLC31A1 PE=1 SV=1	1	59.1188	152.904	199.937	126.76	256.625	276.748	260.927	201.692	159.637	212.324	224.999	149.935	181.602	157.999	164.987	132.58	0.21362	0.552502	0.722452	0.458035	0.927287	1	0.942832	0.728792	0.576831	0.767211	0.81301	0.541773	0.656202	0.570915	0.596166	0.479066	59.1188	142.421	179.503	115.564	232.011	253.762	241.775	175.902	153.158	204.501	265.33
sp|O15438-4|MRP3_HUMAN	sp	O15438-4	MRP3	ABCC3	Isoform 4 of Canalicular multispecific organic anion transporter 2 OS=Homo sapiens GN=ABCC3	35	9051.57	5742.86	6354.42	6980.88	12087	6196.41	7211.72	7124.83	10453.1	5292.11	6901.58	7205.87	10403.6	5589.23	6656.59	7731.8	0.748868	0.475127	0.525723	0.577553	1	0.512651	0.596651	0.589462	0.864825	0.437835	0.570992	0.596167	0.860727	0.462416	0.550724	0.639679	9051.57	5349.14	5704.98	6364.3	10927.7	5681.76	6682.39	6213.8	10028.9	5097.13	8138.69
sp|O15439|MRP4_HUMAN	sp	O15439	MRP4	ABCC4	Multidrug resistance-associated protein 4 OS=Homo sapiens GN=ABCC4 PE=1 SV=3	22	7405.07	5541.24	5932.67	5592.86	6832.89	4438.06	4351.08	4219.38	6302.71	4000.52	4265.04	4210.52	5919.5	3614	3976.51	4377.06	1	0.748304	0.801164	0.755274	0.922732	0.599327	0.587582	0.569796	0.851135	0.540241	0.575962	0.5686	0.799385	0.488045	0.536998	0.59109	7405.07	5161.35	5326.34	5098.87	6177.53	4069.45	4031.72	3679.86	6046.92	3853.13	5029.55
sp|O15440|MRP5_HUMAN	sp	O15440	MRP5	ABCC5	Multidrug resistance-associated protein 5 OS=Homo sapiens GN=ABCC5 PE=1 SV=2	1	61.2806	52.0436	54.249	54.7899	44.6826	47.7312	29.9288	33.6787	46.7286	36.8394	43.2866	30.2576	35.6934	35.9603	32.838	39.2891	1	0.849267	0.885255	0.894082	0.729148	0.778896	0.48839	0.549581	0.762534	0.601159	0.706366	0.493755	0.582458	0.586814	0.535863	0.641134	61.2806	48.4756	48.7046	49.9506	40.397	43.7668	27.7321	29.3723	44.8321	35.4821	51.0457
sp|O15446-2|RPA34_HUMAN	sp	O15446-2	RPA34	CD3EAP	Isoform 2 of DNA-directed RNA polymerase I subunit RPA34 OS=Homo sapiens GN=CD3EAP	23	6806.55	6566.5	6303.82	5272.46	5730.73	6409.77	5548.41	4897.44	5549.29	5961.15	5473.48	4897.03	5685.11	5652.39	5427.56	5224.17	1	0.964733	0.92614	0.774615	0.841944	0.941707	0.815157	0.719518	0.815286	0.875796	0.804149	0.719458	0.835241	0.830434	0.797403	0.767521	6806.55	6116.32	5659.55	4806.77	5181.08	5877.4	5141.16	4271.22	5324.07	5741.52	6454.61
sp|O15455|TLR3_HUMAN	sp	O15455	TLR3	TLR3	Toll-like receptor 3 OS=Homo sapiens GN=TLR3 PE=1 SV=1	8	450.361	789.071	990.25	907.476	564.43	1208.14	1513.87	1599.81	481.202	1055.24	1375.66	1392.95	461.477	728.075	810.905	985.556	0.281509	0.493227	0.618979	0.567239	0.35281	0.755179	0.946277	1	0.300787	0.659602	0.859889	0.870696	0.288457	0.4551	0.506875	0.616045	450.361	734.974	889.044	827.324	510.294	1107.8	1402.75	1395.25	461.673	1016.36	1622.25
sp|O15460|P4HA2_HUMAN	sp	O15460	P4HA2	P4HA2	Prolyl 4-hydroxylase subunit alpha-2 OS=Homo sapiens GN=P4HA2 PE=1 SV=1	12	2223.17	1861.53	1941.65	1952.2	2058.04	3037.69	2782.19	2333.2	1801.22	2390.7	1984	1699.42	1967.12	2044.79	1682.34	1860.26	0.731862	0.612812	0.639187	0.642658	0.677503	1	0.91589	0.768083	0.592958	0.787013	0.653127	0.559444	0.647571	0.673141	0.553823	0.612393	2223.17	1733.91	1743.21	1779.77	1860.65	2785.39	2577.98	2034.86	1728.12	2302.62	2339.63
sp|O15484|CAN5_HUMAN	sp	O15484	CAN5	CAPN5	Calpain-5 OS=Homo sapiens GN=CAPN5 PE=1 SV=2	8	3178.35	1432.62	1750.34	1897.82	2287.49	1177.41	1047.09	1098.6	2082.58	853.85	952.054	1061.68	1829.06	927.608	1034.53	1397.7	1	0.450742	0.550707	0.59711	0.71971	0.370447	0.329443	0.345651	0.65524	0.268646	0.299543	0.334036	0.575473	0.291852	0.325494	0.439756	3178.35	1334.4	1571.45	1730.2	2068.09	1079.62	970.231	958.125	1998.06	822.391	1122.71
sp|O15488|GLYG2_HUMAN	sp	O15488	GLYG2	GYG2	Glycogenin-2 OS=Homo sapiens GN=GYG2 PE=1 SV=2	1	37.0067	40.2947	23.6236	30.8087	35.8014	31.4839	30.2179	27.283	41.6926	30.9117	28.4188	19.7042	46.3049	35.3729	32.7963	32.389	0.799196	0.870203	0.510174	0.665343	0.773166	0.679926	0.652584	0.589202	0.900391	0.667568	0.613732	0.42553	1	0.763912	0.708268	0.699471	37.0067	37.5322	21.2092	28.0875	32.3676	28.869	27.9999	23.7944	40.0005	29.7728	33.5129
sp|O15498|YKT6_HUMAN	sp	O15498	YKT6	YKT6	Synaptobrevin homolog YKT6 OS=Homo sapiens GN=YKT6 PE=1 SV=1	9	2322.93	3061.18	3178.48	3501.26	3415.36	3265.27	3014.43	3493.4	3622.35	3966.95	3158.61	3578.31	2859.83	3919.89	3608.99	3402.57	0.585571	0.771671	0.80124	0.882607	0.860953	0.82312	0.759885	0.880626	0.913133	1	0.796231	0.902031	0.720914	0.988137	0.909765	0.85773	2322.93	2851.31	2853.63	3192.01	3087.78	2994.07	2793.17	3046.71	3475.34	3820.79	3724.79
sp|O15504|NUPL2_HUMAN	sp	O15504	NUPL2	NUPL2	Nucleoporin-like protein 2 OS=Homo sapiens GN=NUPL2 PE=1 SV=1	6	707.47	770.356	799.941	780.124	796.522	771.55	761.028	846.719	875.497	934.773	971.532	995.53	1013.22	917.871	950.564	1023.61	0.691154	0.75259	0.781493	0.762133	0.778152	0.753757	0.743477	0.827192	0.855306	0.913215	0.949127	0.972572	0.989855	0.896703	0.928642	1	707.47	717.542	718.185	711.22	720.125	707.468	705.169	738.452	839.965	900.332	1145.68
sp|O15511|ARPC5_HUMAN	sp	O15511	ARPC5	ARPC5	Actin-related protein 2/3 complex subunit 5 OS=Homo sapiens GN=ARPC5 PE=1 SV=3	20	5591.8	4952.68	5041.88	5421.34	4430.16	4230.75	3560.95	3980.15	4785.07	4847.95	4654	4862.97	5433.25	5289.26	5140.42	5402.02	1	0.885705	0.901656	0.969516	0.79226	0.756599	0.636816	0.711783	0.85573	0.866974	0.83229	0.869662	0.971647	0.945896	0.919279	0.966062	5591.8	4613.14	4526.59	4942.5	4005.25	3879.36	3299.58	3471.22	4590.87	4669.33	5488.23
sp|O15514|RPB4_HUMAN	sp	O15514	RPB4	POLR2D	DNA-directed RNA polymerase II subunit RPB4 OS=Homo sapiens GN=POLR2D PE=1 SV=1	9	2076.91	1999.97	1940.99	1807.15	1831.75	1878.94	1941.13	1815.9	1653.01	1759.15	1730.13	1651.68	1679.14	1657.78	1671.08	1647.73	1	0.962956	0.934559	0.870112	0.881958	0.90468	0.934622	0.874329	0.795897	0.847005	0.833032	0.79526	0.808478	0.798195	0.804601	0.793355	2076.91	1862.86	1742.62	1647.53	1656.06	1722.88	1798.65	1583.71	1585.92	1694.34	2040.26
sp|O15523|DDX3Y_HUMAN	sp	O15523	DDX3Y	DDX3Y	ATP-dependent RNA helicase DDX3Y OS=Homo sapiens GN=DDX3Y PE=1 SV=2	1	226.914	278.276	286.61	280.016	3.94554	37.6265	4.88141	22.4735	32.5201	29.5309	27.692	33.1323	22.8406	31.8072	27.7489	31.7501	0.791716	0.970921	1	0.976993	0.0137662	0.131281	0.0170315	0.0784114	0.113465	0.103035	0.096619	0.115601	0.0796922	0.110977	0.0968175	0.110778	226.914	259.198	257.318	255.284	3.56711	34.5014	4.52312	19.5999	31.2003	28.4429	32.6558
sp|O15525|MAFG_HUMAN	sp	O15525	MAFG	MAFG	Transcription factor MafG OS=Homo sapiens GN=MAFG PE=1 SV=1	4	520.991	635.884	742.478	798.614	704.111	762.12	913.278	868.831	883.74	941.269	998.388	972.804	850.419	1055.84	998.953	903.728	0.493439	0.602256	0.703213	0.75638	0.666875	0.721816	0.86498	0.822884	0.837005	0.891491	0.94559	0.921358	0.805445	1	0.946124	0.855935	520.991	592.289	666.595	728.077	636.578	698.821	846.244	757.737	847.874	906.589	1177.35
sp|O15530|PDPK1_HUMAN	sp	O15530	PDPK1	PDPK1	3-phosphoinositide-dependent protein kinase 1 OS=Homo sapiens GN=PDPK1 PE=1 SV=1	7	1099.98	1171.1	1160.44	1256.71	1276.57	1310.3	1089.27	1128.98	1483.64	1602.6	1392.41	1509.16	1446.9	1722.84	1652.69	1639.44	0.63847	0.67975	0.673563	0.729441	0.740969	0.760547	0.632254	0.655303	0.861163	0.930207	0.808207	0.875975	0.839835	1	0.959285	0.951591	1099.98	1090.81	1041.84	1145.71	1154.13	1201.47	1009.32	984.622	1423.43	1543.55	1642
sp|O15533-3|TPSN_HUMAN	sp	O15533-3	TPSN	TAPBP	Isoform 3 of Tapasin OS=Homo sapiens GN=TAPBP	11	710.394	1927.92	2684.91	2206.02	539.761	3061.87	5676.73	6360.78	466.943	2431.51	3702.68	4164.12	516.889	1863.28	2305.19	2432.3	0.111683	0.303095	0.422105	0.346815	0.0848577	0.481367	0.892457	1	0.0734096	0.382265	0.582111	0.654656	0.081262	0.292932	0.362407	0.38239	710.394	1795.75	2410.51	2011.17	487.991	2807.56	5260.06	5547.45	447.992	2341.92	4366.39
sp|O15541|R113A_HUMAN	sp	O15541	R113A	RNF113A	RING finger protein 113A OS=Homo sapiens GN=RNF113A PE=1 SV=1	9	1371.72	1571.46	1612.17	1698.92	1778.43	1505.57	1857.79	1866.06	2092.69	1750.46	1981.83	2274.32	1907.38	1809.57	2036.61	1989.87	0.603134	0.690956	0.708856	0.746999	0.781963	0.661985	0.816854	0.820489	0.920139	0.769664	0.871396	1	0.838657	0.795652	0.895479	0.874927	1371.72	1463.72	1447.4	1548.86	1607.86	1380.52	1721.43	1627.45	2007.76	1685.97	2337.08
sp|O15550|KDM6A_HUMAN	sp	O15550	KDM6A	KDM6A	Lysine-specific demethylase 6A OS=Homo sapiens GN=KDM6A PE=1 SV=2	5	1053.52	958.064	947.27	863.02	958.617	1028.28	983.589	832.377	880.314	940.498	938.469	846.572	870.99	811.737	748.192	768.542	1	0.909393	0.899148	0.819177	0.909918	0.976043	0.933622	0.790091	0.835593	0.892719	0.890793	0.803565	0.826743	0.7705	0.710183	0.729499	1053.52	892.381	850.457	786.794	866.673	942.875	911.395	725.944	844.587	905.846	1106.69
sp|O43143|DHX15_HUMAN	sp	O43143	DHX15	DHX15	Pre-mRNA-splicing factor ATP-dependent RNA helicase DHX15 OS=Homo sapiens GN=DHX15 PE=1 SV=2	59	14374	14830.9	14937.4	13337.8	13776.9	13708.7	14881.6	14129.4	13372.6	13816.5	14484.9	13835	12976.7	12493.6	12543.1	11963.7	0.96228	0.992865	1	0.892907	0.922305	0.917741	0.996261	0.945903	0.895242	0.924954	0.969702	0.926193	0.868739	0.836398	0.83971	0.800922	14374	13814.1	13410.8	12159.7	12455.5	12570.1	13789.3	12322.7	12829.9	13307.4	17081.3
sp|O43148-2|MCES_HUMAN	sp	O43148-2	MCES	RNMT	Isoform 2 of mRNA cap guanine-N7 methyltransferase OS=Homo sapiens GN=RNMT	16	5584.81	4791.12	4945.45	4873.44	5556.19	4168.31	4524.29	4344.63	5303.28	3945.99	4272.53	4437.28	5090.18	3880.18	4228.94	4351.1	1	0.857884	0.885517	0.872625	0.994875	0.746365	0.810106	0.777937	0.94959	0.706557	0.765026	0.794527	0.911433	0.694774	0.757222	0.779095	5584.81	4462.65	4440.01	4443	5023.28	3822.1	4192.21	3789.1	5088.05	3800.6	5038.38
sp|O43149|ZZEF1_HUMAN	sp	O43149	ZZEF1	ZZEF1	Zinc finger ZZ-type and EF-hand domain-containing protein 1 OS=Homo sapiens GN=ZZEF1 PE=1 SV=6	9	1753.49	2050.74	2332.63	2309.65	2129.94	1908.19	1618.3	1697.11	2290.24	1994.83	2111.91	2158.26	2192.87	2293.37	2334.13	2466.86	0.710817	0.831316	0.945585	0.936269	0.86342	0.773528	0.656016	0.687964	0.928401	0.808649	0.856111	0.874901	0.888928	0.929669	0.946194	1	1753.49	1910.15	2094.23	2105.65	1925.65	1749.7	1499.52	1480.11	2197.29	1921.33	2490.47
sp|O43150|ASAP2_HUMAN	sp	O43150	ASAP2	ASAP2	Arf-GAP with SH3 domain, ANK repeat and PH domain-containing protein 2 OS=Homo sapiens GN=ASAP2 PE=1 SV=3	4	587.821	655.446	680.206	712.608	568.627	583.773	480.838	558.854	674.726	631.779	607.469	644.843	550.331	622.627	637.703	648.884	0.824887	0.919785	0.95453	1	0.797952	0.819207	0.674758	0.784237	0.946841	0.886574	0.852459	0.904905	0.772277	0.873731	0.894887	0.910577	587.821	610.51	610.687	649.667	514.088	535.287	445.545	487.395	647.343	608.502	716.358
sp|O43156|TTI1_HUMAN	sp	O43156	TTI1	TTI1	TELO2-interacting protein 1 homolog OS=Homo sapiens GN=TTI1 PE=1 SV=3	4	668.972	734.937	769.54	712.41	687.752	740.425	688.455	711.86	746.514	838.549	789.849	773.811	741.629	846.599	806.998	725.051	0.790187	0.868105	0.908978	0.841497	0.812371	0.874588	0.8132	0.840847	0.88178	0.990492	0.932967	0.914023	0.876009	1	0.953223	0.856428	668.972	684.551	690.891	649.487	621.788	678.928	637.923	620.837	716.217	807.654	931.43
sp|O43159|RRP8_HUMAN	sp	O43159	RRP8	RRP8	Ribosomal RNA-processing protein 8 OS=Homo sapiens GN=RRP8 PE=1 SV=2	19	4187.72	3419.17	3280.2	3145.58	4731.96	3692.34	4149.54	3924.16	4068.99	3201.24	3606.73	3604.34	4390.65	3230.96	3520.71	3700.87	0.884987	0.72257	0.693203	0.664753	1	0.7803	0.876919	0.829289	0.859896	0.676514	0.762207	0.761701	0.927872	0.682797	0.744028	0.782101	4187.72	3184.76	2944.96	2867.75	4278.1	3385.67	3844.97	3422.39	3903.85	3083.29	4253.24
sp|O43164|PJA2_HUMAN	sp	O43164	PJA2	PJA2	E3 ubiquitin-protein ligase Praja-2 OS=Homo sapiens GN=PJA2 PE=1 SV=4	1	36.7755	45.8854	43.364	46.5422	48.1179	42.1926	26.2789	24.6555	62.5516	51.2976	41.3004	39.957	60.4481	53.8856	42.3143	50.8148	0.587922	0.73356	0.693251	0.744061	0.769251	0.674524	0.420116	0.394163	1	0.820084	0.660261	0.638785	0.966372	0.861458	0.67647	0.812366	36.7755	42.7396	38.9321	42.4314	43.5028	38.6882	24.3501	21.5029	60.013	49.4076	48.7035
sp|O43166|SI1L1_HUMAN	sp	O43166	SI1L1	SIPA1L1	Signal-induced proliferation-associated 1-like protein 1 OS=Homo sapiens GN=SIPA1L1 PE=1 SV=4	5	1136.09	1097.56	1104.28	1038.99	1092.96	1099.05	1112.28	1039.3	1101.79	1091.24	1076.43	1064.81	1122.46	1076.83	1066.23	1093.25	1	0.966082	0.972	0.914535	0.962039	0.9674	0.979042	0.914802	0.969805	0.960518	0.947486	0.937258	0.988004	0.947843	0.938508	0.962295	1136.09	1022.31	991.419	947.225	988.134	1007.77	1030.64	906.406	1057.07	1051.03	1269.38
sp|O43169|CYB5B_HUMAN	sp	O43169	CYB5B	CYB5B	Cytochrome b5 type B OS=Homo sapiens GN=CYB5B PE=1 SV=2	7	2002.69	1691.26	2085.2	1737.68	1448.27	1207.21	1221.21	1062.21	1162.05	901.853	1113.1	1014	1158.06	914.155	1027.64	964.801	0.960429	0.811076	1	0.833339	0.694545	0.57894	0.585653	0.509406	0.557285	0.432501	0.533807	0.486285	0.555369	0.438401	0.492823	0.46269	2002.69	1575.31	1872.09	1584.2	1309.36	1106.94	1131.57	926.393	1114.89	868.625	1312.62
sp|O43172|PRP4_HUMAN	sp	O43172	PRP4	PRPF4	U4/U6 small nuclear ribonucleoprotein Prp4 OS=Homo sapiens GN=PRPF4 PE=1 SV=2	30	9750.74	8959.03	8856.84	8527.42	8470.94	8685.97	8458.93	7782.17	8488.48	8128.92	8458.01	7994	8546.26	8077.95	7902.95	7956.16	1	0.918805	0.908325	0.874541	0.868749	0.890801	0.867516	0.798111	0.870547	0.833672	0.867422	0.819836	0.876473	0.828445	0.810498	0.815954	9750.74	8344.82	7951.65	7774.24	7658.47	7964.54	7838.05	6787.09	8143.98	7829.42	9974.11
sp|O43175|SERA_HUMAN	sp	O43175	SERA	PHGDH	D-3-phosphoglycerate dehydrogenase OS=Homo sapiens GN=PHGDH PE=1 SV=4	23	9426.93	5127.34	5785.83	8586.02	9912.95	4127.38	3468.76	4792.62	12598.1	4662.49	4938.9	6073.19	11656.4	5969.93	7609.41	9366.71	0.748283	0.406993	0.459262	0.681533	0.786862	0.327619	0.27534	0.380424	1	0.370095	0.392036	0.482072	0.925248	0.473876	0.604013	0.743503	9426.93	4775.82	5194.5	7827.66	8962.17	3784.57	3214.16	4179.8	12086.8	4490.71	5824.2
sp|O43181|NDUS4_HUMAN	sp	O43181	NDUS4	NDUFS4	NADH dehydrogenase [ubiquinone] iron-sulfur protein 4, mitochondrial OS=Homo sapiens GN=NDUFS4 PE=1 SV=1	17	5432.75	3789.66	3905.78	4079.37	5549.35	4021.43	4338.84	4170.37	4753.97	3364.78	3754.54	3651.56	4940.46	3246.37	3739.92	4100.59	0.978988	0.682901	0.703826	0.735107	1	0.724665	0.781863	0.751506	0.85667	0.606337	0.676572	0.658016	0.890277	0.584999	0.673937	0.73893	5432.75	3529.85	3506.6	3719.06	5017.1	3687.42	4020.37	3637.12	4561.03	3240.81	4427.54
sp|O43194|GPR39_HUMAN	sp	O43194	GPR39	GPR39	G-protein coupled receptor 39 OS=Homo sapiens GN=GPR39 PE=1 SV=1	2	199.799	188.377	234.61	201.381	221.246	207.863	197.615	207.621	174.051	161.997	170.148	164.414	161.397	159.534	166.506	164.801	0.851623	0.802936	1	0.858366	0.94304	0.885997	0.842313	0.884962	0.741874	0.690494	0.725238	0.700798	0.687937	0.679998	0.709716	0.702446	199.799	175.462	210.632	183.594	200.026	190.599	183.11	181.073	166.987	156.028	200.647
sp|O43237|DC1L2_HUMAN	sp	O43237	DC1L2	DYNC1LI2	Cytoplasmic dynein 1 light intermediate chain 2 OS=Homo sapiens GN=DYNC1LI2 PE=1 SV=1	27	6259.03	6686.23	6743.05	7560.42	5744.56	5948.33	4834.22	5745.54	6782.89	6405.08	5880.97	6599.32	6153.46	6429.76	6706.64	6843.61	0.827868	0.884373	0.891888	1	0.75982	0.786772	0.639411	0.75995	0.897158	0.847185	0.777863	0.872877	0.813904	0.850451	0.887073	0.905188	6259.03	6227.84	6053.89	6892.65	5193.58	5454.28	4479.39	5010.88	6507.61	6169.09	6935.14
sp|O43242|PSMD3_HUMAN	sp	O43242	PSMD3	PSMD3	26S proteasome non-ATPase regulatory subunit 3 OS=Homo sapiens GN=PSMD3 PE=1 SV=2	41	10794.6	12133.1	11853.9	10508.4	10902.1	11133.4	10579.4	10563.4	11045.6	11628.7	11249.3	10907.3	11711.3	11993.6	12000.6	11823	0.889681	1	0.976987	0.866095	0.898544	0.917604	0.871948	0.870624	0.910366	0.95843	0.927153	0.898966	0.96523	0.988498	0.989081	0.974444	10794.6	11301.3	10642.4	9580.28	9856.48	10208.7	9802.93	9212.68	10597.3	11200.3	13265.7
sp|O43251-8|RFOX2_HUMAN	sp	O43251-8	RFOX2	RBFOX2	Isoform 8 of RNA binding protein fox-1 homolog 2 OS=Homo sapiens GN=RBFOX2	5	874.719	779.72	844.357	812.561	874.128	897.348	832.771	806.495	881.936	779.608	780.351	716.067	844.824	751.199	741.256	872.177	0.974783	0.868916	0.940948	0.905514	0.974124	1	0.928037	0.898754	0.982825	0.868791	0.86962	0.797981	0.941468	0.837133	0.826052	0.97195	874.719	726.264	758.062	740.792	790.288	822.817	771.647	703.371	846.143	750.884	920.23
sp|O43252|PAPS1_HUMAN	sp	O43252	PAPS1	PAPSS1	Bifunctional 3'-phosphoadenosine 5'-phosphosulfate synthase 1 OS=Homo sapiens GN=PAPSS1 PE=1 SV=2	15	3617.16	3691.2	3857.53	4239.45	3188.58	2719.92	3291.47	3082.46	3506.55	3252.18	3550.42	3902.24	3298.13	3382.72	3499.02	3800.14	0.853215	0.87068	0.909913	1	0.752121	0.641573	0.776391	0.727091	0.827125	0.767124	0.837471	0.92046	0.777962	0.797916	0.825348	0.896375	3617.16	3438.14	3463.28	3865	2882.75	2494.01	3049.88	2688.32	3364.24	3132.36	4186.83
sp|O43257|ZNHI1_HUMAN	sp	O43257	ZNHI1	ZNHIT1	Zinc finger HIT domain-containing protein 1 OS=Homo sapiens GN=ZNHIT1 PE=1 SV=1	1	40.8792	29.8011	36.9565	29.5306	29.44	33.2934	32.5371	31.5991	34.7007	35.9701	37.5969	37.4846	36.4731	28.1869	39.0518	34.8937	1	0.729004	0.904043	0.722386	0.72017	0.814435	0.795933	0.772986	0.84886	0.879911	0.919708	0.91696	0.892217	0.689516	0.955298	0.85358	40.8792	27.758	33.1795	26.9223	26.6163	30.5282	30.1489	27.5586	33.2924	34.6448	44.3362
sp|O43264|ZW10_HUMAN	sp	O43264	ZW10	ZW10	Centromere/kinetochore protein zw10 homolog OS=Homo sapiens GN=ZW10 PE=1 SV=3	17	3006.71	3395.5	3490.71	3311.33	3766.05	4104.15	3970.42	4067.29	3859.63	4158.27	4209.24	4092.17	4078.28	4350.7	4294.05	4044.51	0.691086	0.780448	0.802332	0.761102	0.865619	0.943329	0.912593	0.934858	0.887128	0.955768	0.967485	0.940577	0.937384	1	0.986979	0.929622	3006.71	3162.71	3133.95	3018.86	3404.84	3763.27	3679	3547.22	3702.99	4005.06	4963.75
sp|O43290|SNUT1_HUMAN	sp	O43290	SNUT1	SART1	U4/U6.U5 tri-snRNP-associated protein 1 OS=Homo sapiens GN=SART1 PE=1 SV=1	40	9939.06	8977.44	8758.79	8720.87	9664.48	9942.16	9793.63	9339.32	8967.98	9176.46	9196.6	9141.97	9750.96	8861.93	8836.23	8901.69	0.999688	0.902967	0.880974	0.87716	0.97207	1	0.985061	0.939365	0.902015	0.922984	0.92501	0.919516	0.980768	0.891348	0.888764	0.895347	9939.06	8361.97	7863.62	7950.6	8737.53	9116.4	9074.79	8145.13	8604.02	8838.36	10845.1
sp|O43291|SPIT2_HUMAN	sp	O43291	SPIT2	SPINT2	Kunitz-type protease inhibitor 2 OS=Homo sapiens GN=SPINT2 PE=1 SV=2	5	1140.78	1176.8	1303.75	1268.18	1187.41	1304.73	1027.87	1013.34	1326.37	1365.32	1236.39	1209.7	1212.97	1272.64	1094.39	1422.38	0.802019	0.827342	0.916592	0.891588	0.834801	0.917281	0.722638	0.712422	0.932497	0.959884	0.869235	0.850475	0.852773	0.894725	0.769402	1	1140.78	1096.12	1170.5	1156.17	1073.52	1196.36	952.425	883.766	1272.54	1315.02	1458.01
sp|O43292|GPAA1_HUMAN	sp	O43292	GPAA1	GPAA1	Glycosylphosphatidylinositol anchor attachment 1 protein OS=Homo sapiens GN=GPAA1 PE=1 SV=3	4	1010.04	1152.16	1357.02	1160.35	1780.43	1829.63	2162.35	2005.38	1560.2	1504.09	1542.78	1550.36	1639.66	1487.85	1478.97	1468.84	0.467102	0.532826	0.627566	0.536613	0.823374	0.84613	1	0.927406	0.721528	0.695578	0.713474	0.716978	0.758274	0.688071	0.683964	0.679279	1010.04	1073.17	1218.33	1057.86	1609.66	1677.67	2003.64	1748.96	1496.88	1448.67	1819.33
sp|O43293|DAPK3_HUMAN	sp	O43293	DAPK3	DAPK3	Death-associated protein kinase 3 OS=Homo sapiens GN=DAPK3 PE=1 SV=1	10	1881.07	1985.66	2010.55	1818.22	1914.85	1935.77	1898.82	1969.48	1959.99	1939.71	1975.03	1893.81	2055.48	2002.17	1977.58	1928.59	0.915147	0.966031	0.978141	0.884572	0.93158	0.941758	0.923783	0.958159	0.953539	0.943674	0.960856	0.921345	1	0.974062	0.962099	0.938265	1881.07	1849.53	1805.07	1657.63	1731.19	1774.99	1759.45	1717.65	1880.44	1868.24	2329.05
sp|O43294|TGFI1_HUMAN	sp	O43294	TGFI1	TGFB1I1	Transforming growth factor beta-1-induced transcript 1 protein OS=Homo sapiens GN=TGFB1I1 PE=1 SV=2	4	227.394	244.919	240.352	266.418	291.141	294.798	279.391	315.781	319.167	285.734	278.127	295.482	316.796	295.729	291.338	329.704	0.689691	0.742845	0.728992	0.808053	0.883038	0.894129	0.847399	0.95777	0.968042	0.866636	0.843567	0.896204	0.960849	0.896953	0.883635	1	227.394	228.128	215.787	242.887	263.217	270.313	258.884	275.403	306.214	275.206	327.982
sp|O43296|ZN264_HUMAN	sp	O43296	ZN264	ZNF264	Zinc finger protein 264 OS=Homo sapiens GN=ZNF264 PE=1 SV=1	1	66.3312	70.1037	85.8984	67.4276	74.7845	56.4492	81.5247	94.0982	67.2348	56.8924	78.7224	82.9772	69.7441	56.5748	69.1804	62.3015	0.704915	0.745006	0.912859	0.716566	0.794749	0.599896	0.866379	1	0.714517	0.604607	0.836599	0.881815	0.741184	0.601231	0.735193	0.66209	66.3312	65.2976	77.1194	61.4721	67.6117	51.7607	75.5409	82.0662	64.5061	54.7963	92.8335
sp|O43298|ZBT43_HUMAN	sp	O43298	ZBT43	ZBTB43	Zinc finger and BTB domain-containing protein 43 OS=Homo sapiens GN=ZBTB43 PE=1 SV=1	1	60.5702	97.0036	125.032	110.925	168.115	221.79	205.866	197.47	151.41	191.215	184.862	175.885	173.306	182.285	168.198	159.098	0.273097	0.437367	0.563738	0.500137	0.757993	1	0.928203	0.890345	0.682672	0.862144	0.833501	0.793026	0.781397	0.821878	0.758365	0.717337	60.5702	90.3533	112.253	101.128	151.991	203.369	190.756	172.22	145.265	184.17	217.999
sp|O43301|HS12A_HUMAN	sp	O43301	HS12A	HSPA12A	Heat shock 70 kDa protein 12A OS=Homo sapiens GN=HSPA12A PE=1 SV=2	11	1764.97	1740.14	1738.08	1732.18	1559.56	1596.63	1586.02	1503.44	1941.98	1617.43	1610.82	1541.39	1745.84	1697.46	1724.79	1684.49	0.908849	0.896063	0.895	0.891966	0.803077	0.822164	0.816702	0.774177	1	0.832876	0.829471	0.793718	0.898998	0.874086	0.88816	0.867408	1764.97	1620.84	1560.44	1579.19	1409.98	1464.02	1469.61	1311.2	1863.17	1557.84	1899.56
sp|O43306|ADCY6_HUMAN	sp	O43306	ADCY6	ADCY6	Adenylate cyclase type 6 OS=Homo sapiens GN=ADCY6 PE=1 SV=2	1	80.9785	50.483	52.1334	71.0882	67.8409	60.2565	78.795	80.5793	60.2662	52.17	57.4562	81.4067	68.5788	52.4944	56.804	49.7998	0.99474	0.620133	0.640406	0.873248	0.833358	0.740191	0.967917	0.989836	0.74031	0.640857	0.705792	1	0.842422	0.644841	0.69778	0.611741	80.9785	47.022	46.8052	64.8094	61.3341	55.2518	73.0115	70.2759	57.8203	50.2479	67.7553
sp|O43314|VIP2_HUMAN	sp	O43314	VIP2	PPIP5K2	Inositol hexakisphosphate and diphosphoinositol-pentakisphosphate kinase 2 OS=Homo sapiens GN=PPIP5K2 PE=1 SV=3	6	969.168	1025.91	1003.07	1051.12	1000.4	917.419	784.904	845.979	1234.9	1045.78	974.517	964.286	1105.04	1073.94	1005.62	1061.72	0.784816	0.830768	0.812273	0.85118	0.810107	0.742911	0.635602	0.68506	1	0.846856	0.789148	0.780863	0.894842	0.86966	0.814335	0.859763	969.168	955.579	900.557	958.281	904.448	841.221	727.293	737.807	1184.78	1007.25	1149.2
sp|O43318|M3K7_HUMAN	sp	O43318	M3K7	MAP3K7	Mitogen-activated protein kinase kinase kinase 7 OS=Homo sapiens GN=MAP3K7 PE=1 SV=1	5	941.024	1318.42	1051.85	1058.75	1042.31	1037.05	945.606	942.371	1037.6	1058.32	966.436	1064.35	987.88	1036.4	1004.09	986.113	0.713753	1	0.797815	0.803047	0.790576	0.786586	0.717228	0.714774	0.787001	0.802722	0.733027	0.80729	0.749292	0.786096	0.761585	0.747952	941.024	1228.03	944.351	965.237	942.338	950.915	876.2	821.873	995.486	1019.33	1139.67
sp|O43324|MCA3_HUMAN	sp	O43324	MCA3	EEF1E1	Eukaryotic translation elongation factor 1 epsilon-1 OS=Homo sapiens GN=EEF1E1 PE=1 SV=1	9	2498.47	2898.85	3186.29	2728.47	2828.65	2490.5	2122.11	2304.87	2732.52	2634.26	2608.44	2666.42	2700.06	2678.14	2753.23	2792.17	0.784132	0.909789	1	0.856317	0.887759	0.781632	0.666014	0.72337	0.857587	0.826748	0.818645	0.836843	0.847399	0.840521	0.864088	0.87631	2498.47	2700.11	2860.64	2487.48	2557.35	2283.65	1966.35	2010.15	2621.62	2537.2	3076
sp|O43325|LYRM1_HUMAN	sp	O43325	LYRM1	LYRM1	LYR motif-containing protein 1 OS=Homo sapiens GN=LYRM1 PE=2 SV=1	4	1228.69	871.909	875.49	828.932	1431.68	1129.5	1162.51	1057.58	1162.76	779.177	833.153	828.261	1213.04	800.226	884.263	942.958	0.858218	0.609013	0.611514	0.578994	1	0.788937	0.81199	0.738703	0.812167	0.544241	0.581942	0.578525	0.847288	0.558944	0.617642	0.658639	1228.69	812.133	786.013	755.717	1294.36	1035.69	1077.18	922.354	1115.57	750.469	982.496
sp|O43347|MSI1H_HUMAN	sp	O43347	MSI1H	MSI1	RNA-binding protein Musashi homolog 1 OS=Homo sapiens GN=MSI1 PE=1 SV=1	2	1664.59	1336.85	1454.18	1452.69	1558.15	801.44	656.937	710.998	1467.5	712.408	798.693	852.298	1517.42	868.935	1024.48	1208.31	1	0.803111	0.873597	0.8727	0.936054	0.481464	0.394654	0.427131	0.881597	0.427978	0.479813	0.512017	0.911587	0.522011	0.615457	0.72589	1664.59	1245.2	1305.56	1324.38	1408.7	734.875	608.719	620.085	1407.94	686.16	941.859
sp|O43353|RIPK2_HUMAN	sp	O43353	RIPK2	RIPK2	Receptor-interacting serine/threonine-protein kinase 2 OS=Homo sapiens GN=RIPK2 PE=1 SV=2	1	28.0254	40.2608	28.9464	27.802	22.3236	24.2659	26.2295	24.8899	33.2033	25.3107	32.8087	26.2761	23.1158	26.6632	20.5683	22.0609	0.696097	1	0.718972	0.690548	0.554476	0.602719	0.65149	0.618217	0.824707	0.62867	0.814905	0.652647	0.574151	0.662264	0.510877	0.547951	28.0254	37.5006	25.988	25.3464	20.1825	22.2505	24.3043	21.7073	31.8558	24.3782	38.6897
sp|O43379-4|WDR62_HUMAN	sp	O43379-4	WDR62	WDR62	Isoform 4 of WD repeat-containing protein 62 OS=Homo sapiens GN=WDR62	7	1341.03	1978.86	2005.99	1807.1	1153.55	1554.75	1213.49	1275.22	1393.62	1840.13	1764.8	1640.09	1169.77	1840.96	1639.38	1484.02	0.668514	0.986475	1	0.900854	0.575054	0.775056	0.604934	0.635706	0.69473	0.917318	0.879766	0.8176	0.583138	0.917732	0.817242	0.739796	1341.03	1843.19	1800.97	1647.49	1042.91	1425.62	1124.42	1112.16	1337.06	1772.33	2081.14
sp|O43390|HNRPR_HUMAN	sp	O43390	HNRPR	HNRNPR	Heterogeneous nuclear ribonucleoprotein R OS=Homo sapiens GN=HNRNPR PE=1 SV=1	78	27849.8	23001.9	21997.6	21638	24561.4	23110.4	24378.8	23846	21348.4	19855.8	20220	20143.9	22844.9	19776.5	20783.8	20494.8	1	0.825925	0.789866	0.776952	0.881922	0.829822	0.875366	0.856236	0.766555	0.712959	0.726036	0.723304	0.82029	0.710113	0.746284	0.735906	27849.8	21424.9	19749.4	19726.8	22205.6	21190.9	22589.4	20796.9	20482	19124.2	23844.4
sp|O43395|PRPF3_HUMAN	sp	O43395	PRPF3	PRPF3	U4/U6 small nuclear ribonucleoprotein Prp3 OS=Homo sapiens GN=PRPF3 PE=1 SV=2	38	11429.5	9960.41	9905.34	9413.26	10076.4	9832.36	9396.83	8812.64	9436.74	9121.77	9372.22	9053.94	9777.23	8721.43	8748.6	8795.1	1	0.871465	0.866647	0.823594	0.881613	0.860262	0.822155	0.771044	0.825647	0.79809	0.820003	0.792156	0.855438	0.763063	0.76544	0.769509	11429.5	9277.55	8892.99	8581.84	9109.94	9015.72	8707.11	7685.8	9053.75	8785.69	11052.2
sp|O43396|TXNL1_HUMAN	sp	O43396	TXNL1	TXNL1	Thioredoxin-like protein 1 OS=Homo sapiens GN=TXNL1 PE=1 SV=3	31	5710.99	7195.2	7756.48	8783.14	7358.34	7711.08	7174.12	8004.7	8111.02	9024.36	8379.68	9780.77	7542.89	9739.97	9125.59	9190.92	0.5839	0.735648	0.793034	0.898001	0.752328	0.788392	0.733493	0.818413	0.829283	0.922664	0.856751	1	0.771196	0.995829	0.933014	0.939694	5710.99	6701.91	6963.75	8007.37	6652.58	7070.62	6647.55	6981.17	7781.84	8691.87	9881.74
sp|O43399-7|TPD54_HUMAN	sp	O43399-7	TPD54	TPD52L2	Isoform 7 of Tumor protein D54 OS=Homo sapiens GN=TPD52L2	29	4098.87	4695.72	4353.28	4871.22	5270.06	5059.25	4851.85	5162.32	5643.07	5180.15	5054.45	5562.74	5421.24	5570.48	5528.48	5668.22	0.723132	0.828429	0.768014	0.859391	0.929755	0.892565	0.855974	0.910747	0.995563	0.913893	0.891717	0.981392	0.956427	0.982756	0.975346	1	4098.87	4373.79	3908.36	4440.97	4764.59	4639.05	4495.73	4502.23	5414.05	4989.29	5960.46
sp|O43402|EMC8_HUMAN	sp	O43402	EMC8	EMC8	ER membrane protein complex subunit 8 OS=Homo sapiens GN=EMC8 PE=1 SV=1	5	1073.56	964.616	991.566	989.671	1083.89	1031.7	1094.97	1085.31	1010.59	885.647	962.738	987.167	1071.66	817.976	862.576	922.524	0.980447	0.880952	0.905565	0.903835	0.989877	0.942216	1	0.991178	0.922936	0.808832	0.879238	0.901548	0.978709	0.747031	0.787763	0.842511	1073.56	898.484	890.226	902.259	979.927	946.008	1014.6	946.535	969.573	853.016	1135.31
sp|O43414|ERI3_HUMAN	sp	O43414	ERI3	ERI3	ERI1 exoribonuclease 3 OS=Homo sapiens GN=ERI3 PE=1 SV=2	3	681.526	673.724	707.373	745.204	852.208	603.946	586.845	587.332	940.473	641.416	678.077	651.319	896.8	727.426	805.771	845.934	0.724663	0.716367	0.752147	0.792372	0.906148	0.642173	0.623989	0.624507	1	0.682015	0.720996	0.692544	0.953563	0.773469	0.856772	0.899477	681.526	627.535	635.078	679.384	770.47	553.784	543.771	512.232	902.304	617.784	799.623
sp|O43422|P52K_HUMAN	sp	O43422	P52K	THAP12	52 kDa repressor of the inhibitor of the protein kinase OS=Homo sapiens GN=THAP12 PE=1 SV=2	3	901.587	862.682	879.63	754.71	770.576	834.846	840.641	702.645	743.094	839.482	929.209	811.898	798.316	792.809	746.402	735.637	0.970274	0.928406	0.946645	0.812208	0.829282	0.898449	0.904685	0.756175	0.799706	0.903437	1	0.873752	0.859135	0.853209	0.803266	0.791681	901.587	803.539	789.73	688.051	696.668	765.507	778.939	612.8	712.936	808.552	1095.77
sp|O43426|SYNJ1_HUMAN	sp	O43426	SYNJ1	SYNJ1	Synaptojanin-1 OS=Homo sapiens GN=SYNJ1 PE=1 SV=2	1	42.2497	43.155	49.3617	60.5098	52.6091	65.5244	54.7374	65.4845	57.5786	57.2075	62.4564	71.1119	44.9549	66.8829	65.6032	68.1925	0.59413	0.606861	0.694141	0.85091	0.739807	0.921427	0.769736	0.920865	0.80969	0.804472	0.878284	1	0.632171	0.94053	0.922534	0.958947	42.2497	40.1964	44.3168	55.1653	47.5632	60.0822	50.7197	57.1112	55.2418	55.0998	73.6518
sp|O43427|FIBP_HUMAN	sp	O43427	FIBP	FIBP	Acidic fibroblast growth factor intracellular-binding protein OS=Homo sapiens GN=FIBP PE=1 SV=3	7	2241.83	2075.23	2128.36	1849.74	2090.96	1971.88	1776.34	1675.1	1827.69	1735.15	1733.76	1632.51	1808.25	1714.28	1744.61	1745.07	1	0.925687	0.949387	0.825101	0.932702	0.879584	0.792362	0.747202	0.815265	0.773988	0.773369	0.728205	0.806595	0.764677	0.778207	0.778413	2241.83	1932.96	1910.84	1686.36	1890.41	1808.1	1645.96	1460.91	1753.51	1671.22	2044.54
sp|O43432-3|IF4G3_HUMAN	sp	O43432-3	IF4G3	EIF4G3	Isoform 3 of Eukaryotic translation initiation factor 4 gamma 3 OS=Homo sapiens GN=EIF4G3	20	5158.57	5371.86	5095.15	5107.98	4482.49	3917.08	3450.32	3453.4	5080.22	4277.72	4266.94	4297.54	5066.67	4616.61	4674.56	4949.59	0.960295	1	0.948488	0.950877	0.834439	0.729185	0.642295	0.642869	0.945709	0.796319	0.794313	0.80001	0.943187	0.859406	0.870194	0.921391	5158.57	5003.58	4574.41	4656.82	4052.56	3591.74	3197.07	3011.83	4874.04	4120.11	5031.79
sp|O43447|PPIH_HUMAN	sp	O43447	PPIH	PPIH	Peptidyl-prolyl cis-trans isomerase H OS=Homo sapiens GN=PPIH PE=1 SV=1	18	4651.56	4330.05	4470.99	4548.04	4764.31	4414.58	4371.57	4111.65	4624.63	4370.96	4614.77	4725.39	4666.18	4385.88	4424.46	4715.49	0.976335	0.908851	0.938433	0.954607	1	0.926594	0.917566	0.863011	0.970682	0.917439	0.968612	0.991831	0.979403	0.92057	0.928667	0.989754	4651.56	4033.19	4014.04	4146.34	4307.35	4047.92	4050.7	3585.91	4436.94	4209.92	5441.97
sp|O43462|MBTP2_HUMAN	sp	O43462	MBTP2	MBTPS2	Membrane-bound transcription factor site-2 protease OS=Homo sapiens GN=MBTPS2 PE=1 SV=1	1	58.5807	65.8019	81.4501	82.2193	80.5283	78.7051	100.031	89.9685	69.5562	65.7307	77.3632	98.3967	76.0597	66.173	61.7876	72.8536	0.585625	0.657815	0.814248	0.821937	0.805033	0.786806	1	0.899405	0.695346	0.657103	0.773392	0.983662	0.760361	0.661525	0.617684	0.72831	58.5807	61.2907	73.1257	74.9573	72.8046	72.1681	92.6889	78.4645	66.7333	63.3089	91.2306
sp|O43464|HTRA2_HUMAN	sp	O43464	HTRA2	HTRA2	Serine protease HTRA2, mitochondrial OS=Homo sapiens GN=HTRA2 PE=1 SV=2	2	271.412	207.609	194.258	207.206	243.129	167.34	179.913	155.848	174.246	120.045	157.009	146.796	196.249	124.89	137.775	137.506	1	0.764923	0.71573	0.763439	0.895794	0.616552	0.662879	0.574211	0.641997	0.442298	0.57849	0.540859	0.723066	0.460148	0.507623	0.506633	271.412	193.376	174.404	188.905	219.81	153.441	166.708	135.92	167.174	115.622	185.153
sp|O43488|ARK72_HUMAN	sp	O43488	ARK72	AKR7A2	Aflatoxin B1 aldehyde reductase member 2 OS=Homo sapiens GN=AKR7A2 PE=1 SV=3	11	2347.5	2141.7	2229.67	2591.26	2555.34	2010.92	1978.67	1953.81	2438.41	2062.18	2037.46	2152.85	2434.3	2230.99	2297.84	2468.57	0.905929	0.826508	0.860456	1	0.986137	0.776039	0.763594	0.753998	0.941013	0.79582	0.786282	0.830813	0.939428	0.860965	0.886764	0.952653	2347.5	1994.87	2001.79	2362.39	2310.25	1843.9	1833.44	1703.98	2339.45	1986.2	2402.68
sp|O43491|E41L2_HUMAN	sp	O43491	E41L2	EPB41L2	Band 4.1-like protein 2 OS=Homo sapiens GN=EPB41L2 PE=1 SV=1	57	13348.2	15396.3	14453.6	11721.6	14866.7	22697.5	23913.8	22668.8	14593.4	21932.2	21479.7	19551.2	15878.9	20264.9	19617.4	16547.4	0.558179	0.643825	0.604403	0.49016	0.621678	0.949135	1	0.947935	0.610247	0.917132	0.898213	0.817567	0.664005	0.847412	0.820337	0.691959	13348.2	14340.8	12976.4	10686.3	13440.8	20812.3	22158.6	19770.2	14001.1	21124.1	25330
sp|O43493|TGON2_HUMAN	sp	O43493	TGON2	TGOLN2	Trans-Golgi network integral membrane protein 2 OS=Homo sapiens GN=TGOLN2 PE=1 SV=2	23	16221.7	8525.38	8185.45	8861.18	9590.76	4875.01	3796.14	4484.54	8836.07	4440.55	4459.23	4822.05	8636.97	4857.19	5245.08	5672.01	1	0.525554	0.504599	0.546255	0.59123	0.300524	0.234016	0.276453	0.544707	0.273741	0.274893	0.297259	0.532433	0.299426	0.323337	0.349656	16221.7	7940.9	7348.88	8078.52	8670.88	4470.11	3517.51	3911.12	8477.46	4276.94	5258.55
sp|O43493-4|TGON2_HUMAN	sp	O43493-4	TGON2	TGOLN2	Isoform 4 of Trans-Golgi network integral membrane protein 2 OS=Homo sapiens GN=TGOLN2	1	440.087	148.599	148.148	165.91	183.065	82.4736	78.3584	80.326	158.931	88.3204	116.895	86.3238	194.215	90.5409	112.458	122.946	1	0.337657	0.336634	0.376993	0.415975	0.187403	0.178052	0.182523	0.361136	0.200688	0.265617	0.196152	0.44131	0.205734	0.255535	0.279368	440.087	138.411	133.007	151.256	165.507	75.6236	72.607	70.055	152.481	85.0663	137.848
sp|O43502|RA51C_HUMAN	sp	O43502	RA51C	RAD51C	DNA repair protein RAD51 homolog 3 OS=Homo sapiens GN=RAD51C PE=1 SV=1	2	81.5336	107.704	115.826	104.712	65.0859	89.2147	85.4082	74.3081	69.0512	106.838	106.261	98.9185	65.6075	109.538	98.3034	94.6092	0.703934	0.92988	1	0.904049	0.56193	0.77025	0.737385	0.641551	0.596165	0.922406	0.917419	0.854029	0.566433	0.945716	0.848719	0.816824	81.5336	100.32	103.988	95.4634	58.8433	81.8048	79.1393	64.8066	66.2488	102.902	125.308
sp|O43504|LTOR5_HUMAN	sp	O43504	LTOR5	LAMTOR5	Ragulator complex protein LAMTOR5 OS=Homo sapiens GN=LAMTOR5 PE=1 SV=1	8	1336.14	1162.65	1234.97	1283.01	1768.77	1260.07	1206.15	1262.8	1709.83	1240.74	1194.13	1290.3	1671.82	1268.92	1288.58	1476.63	0.755407	0.657321	0.698207	0.72537	1	0.712398	0.681915	0.713943	0.96668	0.701474	0.67512	0.729491	0.945187	0.717403	0.72852	0.834834	1336.14	1082.94	1108.75	1169.69	1599.12	1155.41	1117.62	1101.33	1640.44	1195.03	1408.18
sp|O43505|B4GA1_HUMAN	sp	O43505	B4GA1	B4GAT1	Beta-1,4-glucuronyltransferase 1 OS=Homo sapiens GN=B4GAT1 PE=1 SV=1	3	402.372	430.412	469.535	440.319	468.46	461.771	396.366	422.767	451.07	396.56	422.645	403.091	437.8	395.017	368.676	420.582	0.856959	0.916678	1	0.937778	0.997712	0.983466	0.844167	0.900395	0.960676	0.844581	0.900135	0.858491	0.932413	0.841295	0.785194	0.895742	402.372	400.904	421.547	401.428	423.529	423.418	367.273	368.709	432.764	381.949	498.404
sp|O43513|MED7_HUMAN	sp	O43513	MED7	MED7	Mediator of RNA polymerase II transcription subunit 7 OS=Homo sapiens GN=MED7 PE=1 SV=1	1	79.2678	56.9693	62.0367	58.5919	77.7581	56.7531	72.1921	69.9188	69.5559	58.3035	72.4224	76.9571	73.7449	62.552	61.9731	57.5574	1	0.718694	0.782622	0.739164	0.980955	0.715967	0.910737	0.882058	0.87748	0.735526	0.913642	0.970849	0.930326	0.789123	0.78182	0.726113	79.2678	53.0636	55.6964	53.4168	70.3001	52.0394	66.8933	60.9785	66.733	56.1554	85.4042
sp|O43520|AT8B1_HUMAN	sp	O43520	AT8B1	ATP8B1	Phospholipid-transporting ATPase IC OS=Homo sapiens GN=ATP8B1 PE=1 SV=3	8	1547.91	1323.46	1274.22	1162.92	1395.99	1393.13	1120.9	1041.86	1192.17	1138.59	1044.74	957.796	1217.79	1145.72	1063.19	1009.81	1	0.855	0.823186	0.751287	0.901857	0.900006	0.72414	0.673077	0.770183	0.735566	0.674936	0.618767	0.786735	0.740173	0.686854	0.652369	1547.91	1232.73	1143.99	1060.21	1262.1	1277.42	1038.63	908.643	1143.79	1096.64	1232.01
sp|O43521|B2L11_HUMAN	sp	O43521	B2L11	BCL2L11	Bcl-2-like protein 11 OS=Homo sapiens GN=BCL2L11 PE=1 SV=1	1	99.3037	74.8476	99.423	120.158	98.9281	107.455	181.245	240.25	91.2036	86.4054	95.5378	134.123	94.2464	96.2495	103.092	125.379	0.413335	0.31154	0.413831	0.500137	0.411772	0.447265	0.754403	1	0.379619	0.359648	0.39766	0.558266	0.392285	0.400622	0.429104	0.521868	99.3037	69.7162	89.2617	109.545	89.4396	98.5306	167.942	209.53	87.5021	83.2219	112.663
sp|O43567|RNF13_HUMAN	sp	O43567	RNF13	RNF13	E3 ubiquitin-protein ligase RNF13 OS=Homo sapiens GN=RNF13 PE=1 SV=1	6	840.693	1158.75	1159.57	825.232	1500.2	1376.48	1415.43	1081.98	1337.26	1255.4	1341.72	970.05	1454.18	1206.69	1281.43	1115.4	0.560388	0.772399	0.772945	0.550082	1	0.917529	0.943496	0.721225	0.89139	0.836825	0.894359	0.646614	0.969327	0.804354	0.854174	0.743498	840.693	1079.31	1041.06	752.344	1356.31	1262.15	1311.54	943.631	1282.99	1209.15	1582.22
sp|O43570|CAH12_HUMAN	sp	O43570	CAH12	CA12	Carbonic anhydrase 12 OS=Homo sapiens GN=CA12 PE=1 SV=1	16	10684.5	8632.02	10360.2	10514.8	4067.4	3230.69	2131.79	2300.62	5704.14	3630.99	4889.8	4089.8	4568.31	3552.33	4149.28	4823.06	1	0.807901	0.969648	0.984114	0.380682	0.302372	0.199522	0.215323	0.533871	0.339837	0.457654	0.382779	0.427565	0.332475	0.388346	0.451407	10684.5	8040.23	9301.37	9586.05	3677.28	2962.36	1975.32	2006.45	5472.64	3497.21	5766.3
sp|O43572|AKA10_HUMAN	sp	O43572	AKA10	AKAP10	A-kinase anchor protein 10, mitochondrial OS=Homo sapiens GN=AKAP10 PE=1 SV=2	4	961.691	1078.45	1143.84	1192.61	1048.98	1008.73	934.375	957.501	1237.08	1020.69	1099.93	1100.69	1094.89	1049.28	1173.61	1194.14	0.77739	0.87177	0.924635	0.964053	0.847954	0.815414	0.755309	0.774004	1	0.825084	0.889135	0.889751	0.885063	0.848196	0.948694	0.965291	961.691	1004.51	1026.94	1087.27	948.373	924.948	865.793	835.069	1186.87	983.085	1297.09
sp|O43583|DENR_HUMAN	sp	O43583	DENR	DENR	Density-regulated protein OS=Homo sapiens GN=DENR PE=1 SV=2	11	2514.59	3152.1	3163.33	3673.43	3665.9	3176.06	2655.18	3164.29	4377.08	3867.87	3523.6	3969.74	3987.06	4129.81	4306.62	4337.61	0.57449	0.720137	0.722703	0.839243	0.837521	0.725612	0.606609	0.722921	1	0.883663	0.805012	0.906938	0.910895	0.943508	0.983903	0.990981	2514.59	2936	2840.03	3348.98	3314.29	2912.27	2460.29	2759.68	4199.44	3725.36	4155.21
sp|O43592|XPOT_HUMAN	sp	O43592	XPOT	XPOT	Exportin-T OS=Homo sapiens GN=XPOT PE=1 SV=2	17	3782.85	4676.56	4988.77	5307.71	5836.95	4426.49	4029.19	4705.32	6719.24	5285.94	5253.24	5994.04	6087.09	5936.14	6309.04	6372.91	0.562988	0.695996	0.742462	0.789928	0.868692	0.658779	0.59965	0.700276	1	0.786688	0.781821	0.892072	0.90592	0.883455	0.938953	0.948457	3782.85	4355.95	4478.91	4838.91	5277.11	4058.84	3733.45	4103.67	6446.54	5091.19	6194.89
sp|O43598|DNPH1_HUMAN	sp	O43598	DNPH1	DNPH1	2'-deoxynucleoside 5'-phosphate N-hydrolase 1 OS=Homo sapiens GN=DNPH1 PE=1 SV=1	1	130.751	123.183	147.552	199.513	195.034	141.301	160.784	178.893	201.042	171.189	172.95	211.796	196.808	240.637	248.193	226.157	0.526811	0.496319	0.594505	0.803861	0.785816	0.569318	0.647819	0.720783	0.810023	0.689742	0.696838	0.853349	0.792963	0.969555	1	0.911214	130.751	114.738	132.472	181.891	176.328	129.565	148.983	156.019	192.883	164.882	203.952
sp|O43615|TIM44_HUMAN	sp	O43615	TIM44	TIMM44	Mitochondrial import inner membrane translocase subunit TIM44 OS=Homo sapiens GN=TIMM44 PE=1 SV=2	18	5904.71	4986.98	5027.1	4514.87	5440.87	4971.9	5200.92	5254.6	5214.96	4477.74	4669.99	4455.23	5551.75	4255.41	4579.87	4584.84	1	0.844576	0.851372	0.764623	0.921446	0.842023	0.880809	0.889899	0.883186	0.758333	0.790892	0.754521	0.940224	0.720681	0.77563	0.776472	5904.71	4645.08	4513.32	4116.1	4919.02	4558.95	4819.18	4582.71	5003.31	4312.76	5507.09
sp|O43617|TPPC3_HUMAN	sp	O43617	TPPC3	TRAPPC3	Trafficking protein particle complex subunit 3 OS=Homo sapiens GN=TRAPPC3 PE=1 SV=1	5	1100.45	1396.87	1518.95	1488.8	1246.77	1371.94	1104.55	1169.8	1376.94	1469.7	1463.17	1404.38	1305.07	1482.68	1335.99	1366.61	0.724481	0.919626	1	0.980149	0.820811	0.903215	0.727182	0.770136	0.906509	0.967576	0.96328	0.92457	0.859189	0.976121	0.879551	0.899705	1100.45	1301.1	1363.71	1357.3	1127.19	1257.99	1023.48	1020.22	1321.06	1415.55	1725.45
sp|O43633|CHM2A_HUMAN	sp	O43633	CHM2A	CHMP2A	Charged multivesicular body protein 2a OS=Homo sapiens GN=CHMP2A PE=1 SV=1	25	7216.33	7196.48	7426.74	8512.24	7031.15	6223.78	4858.17	5147.49	8549.13	7165.43	6270.72	6834.15	7469.08	7494.11	7348.39	7988.35	0.844101	0.841779	0.868713	0.995685	0.82244	0.728001	0.568265	0.602107	1	0.838147	0.733492	0.799396	0.873666	0.876593	0.859548	0.934405	7216.33	6703.11	6667.71	7760.4	6356.77	5706.85	4501.59	4489.3	8202.17	6901.43	7394.75
sp|O43657|TSN6_HUMAN	sp	O43657	TSN6	TSPAN6	Tetraspanin-6 OS=Homo sapiens GN=TSPAN6 PE=1 SV=1	4	1108.17	1097.92	1216.47	1033.18	2274.22	1506.46	1623.63	1597.57	1673.48	1226.88	1326.13	1401.24	1929.96	1226.11	1359.14	1294.44	0.487275	0.482769	0.534894	0.4543	1	0.662409	0.713931	0.702468	0.735848	0.539475	0.583115	0.616142	0.848626	0.539135	0.597628	0.569179	1108.17	1022.65	1092.14	941.921	2056.09	1381.34	1504.46	1393.29	1605.56	1181.68	1563.84
sp|O43660|PLRG1_HUMAN	sp	O43660	PLRG1	PLRG1	Pleiotropic regulator 1 OS=Homo sapiens GN=PLRG1 PE=1 SV=1	10	2692.87	3079.73	3483.93	2756.12	4189.31	3820.17	4056.88	3456.96	3092.99	3232.64	3614.61	3038.57	3434.12	3170.82	3249.77	2990.38	0.642796	0.73514	0.831623	0.657895	1	0.911886	0.968389	0.825186	0.738305	0.771641	0.862817	0.725315	0.819734	0.756883	0.77573	0.713812	2692.87	2868.59	3127.86	2512.69	3787.5	3502.88	3759.11	3014.93	2967.46	3113.54	4262.53
sp|O43663-3|PRC1_HUMAN	sp	O43663-3	PRC1	PRC1	Isoform 3 of Protein regulator of cytokinesis 1 OS=Homo sapiens GN=PRC1	1	60.5104	87.115	68.88	56.3107	48.3046	66.1508	59.5389	44.5698	33.3428	58.6837	54.5034	49.5897	37.8623	51.0909	44.8732	48.78	0.694604	1	0.790679	0.646395	0.554493	0.75935	0.683452	0.51162	0.382745	0.673635	0.625649	0.569244	0.434624	0.586476	0.515103	0.55995	60.5104	81.1426	61.8403	51.3371	43.6716	60.6565	55.1688	38.8708	31.9896	56.5216	64.2732
sp|O43663-4|PRC1_HUMAN	sp	O43663-4	PRC1	PRC1	Isoform 4 of Protein regulator of cytokinesis 1 OS=Homo sapiens GN=PRC1	13	1858.09	2952.69	2954.13	2284.07	1271.29	3175.11	2939.12	1756.7	1257.36	2852.57	3294.29	2076.93	1302.45	2688.65	2278.48	1800.61	0.564033	0.896304	0.896741	0.693341	0.385908	0.963822	0.892184	0.533256	0.381678	0.865912	1	0.630463	0.395365	0.816154	0.691644	0.546584	1858.09	2750.26	2652.21	2082.33	1149.36	2911.4	2723.39	1532.08	1206.33	2747.47	3884.8
sp|O43665-3|RGS10_HUMAN	sp	O43665-3	RGS10	RGS10	Isoform 3 of Regulator of G-protein signaling 10 OS=Homo sapiens GN=RGS10	5	612.937	862.613	812.649	905.645	542.963	585.593	460.231	460.596	831.572	906.495	888.615	869.784	705.299	1036.37	942.206	824.924	0.591427	0.83234	0.78413	0.873862	0.523908	0.565043	0.44408	0.444432	0.802389	0.874682	0.85743	0.83926	0.680547	1	0.909141	0.795975	612.937	803.474	729.594	825.654	490.886	536.956	426.451	401.701	797.823	873.096	1047.9
sp|O43670-4|ZN207_HUMAN	sp	O43670-4	ZN207	ZNF207	Isoform 4 of BUB3-interacting and GLEBS motif-containing protein ZNF207 OS=Homo sapiens GN=ZNF207	10	3143.25	2982.54	2845.2	2851.88	3181	3206.03	3591.45	3313.94	2980.79	3117.49	3279.15	3293.32	3141.11	3034.3	3088.4	2935.73	0.875204	0.830455	0.792214	0.794076	0.885715	0.892685	1	0.922731	0.82997	0.868032	0.913044	0.91699	0.874607	0.844868	0.859933	0.817421	3143.25	2778.06	2554.41	2599.99	2875.9	2939.75	3327.84	2890.2	2859.82	3002.63	3866.94
sp|O43674|NDUB5_HUMAN	sp	O43674	NDUB5	NDUFB5	NADH dehydrogenase [ubiquinone] 1 beta subcomplex subunit 5, mitochondrial OS=Homo sapiens GN=NDUFB5 PE=1 SV=1	6	2803.58	2220.95	2421.47	2266.37	4055.73	2667.37	2892.51	2935.71	3009.74	2123.27	2331.76	2339.47	3147.36	2017.67	2288.21	2426.85	0.691265	0.547609	0.59705	0.558806	1	0.657681	0.713191	0.723843	0.742096	0.523524	0.57493	0.576832	0.776028	0.497487	0.564194	0.598377	2803.58	2068.69	2173.99	2066.19	3666.73	2445.83	2680.2	2560.33	2887.59	2045.04	2749.73
sp|O43676|NDUB3_HUMAN	sp	O43676	NDUB3	NDUFB3	NADH dehydrogenase [ubiquinone] 1 beta subcomplex subunit 3 OS=Homo sapiens GN=NDUFB3 PE=1 SV=3	5	2695.14	2080.44	2121.55	2036.06	2867.38	2130.62	2266.81	2166.69	2452.46	1782.81	1857.82	1831.39	2507.61	1684	1890.9	1935.16	0.939932	0.725555	0.739891	0.710079	1	0.743056	0.790552	0.755633	0.855298	0.621754	0.647914	0.638697	0.87453	0.587296	0.659453	0.674888	2695.14	1937.81	1904.72	1856.23	2592.36	1953.66	2100.43	1889.64	2352.93	1717.12	2190.83
sp|O43677|NDUC1_HUMAN	sp	O43677	NDUC1	NDUFC1	NADH dehydrogenase [ubiquinone] 1 subunit C1, mitochondrial OS=Homo sapiens GN=NDUFC1 PE=3 SV=1	2	1423.78	1016.18	993.251	707.848	1465.94	1049.52	1191.26	1013.55	1094.66	886.587	959.592	784.347	1529.36	927.6	1095.19	1031.46	0.930965	0.66445	0.649456	0.46284	0.958534	0.686251	0.778926	0.662728	0.715762	0.579712	0.627448	0.51286	1	0.606529	0.716111	0.674441	1423.78	946.515	891.738	645.328	1325.34	962.354	1103.82	883.95	1050.23	853.922	1131.6
sp|O43678|NDUA2_HUMAN	sp	O43678	NDUA2	NDUFA2	NADH dehydrogenase [ubiquinone] 1 alpha subcomplex subunit 2 OS=Homo sapiens GN=NDUFA2 PE=1 SV=3	15	5281.1	3677.65	3760.22	3907.07	5120.45	3675.76	3939.13	3797.11	4567.1	3049.53	3326.61	3320.47	4786.83	3080.17	3480.32	3930.19	1	0.69638	0.712015	0.739821	0.96958	0.696021	0.745891	0.719001	0.864802	0.577441	0.629909	0.628745	0.906409	0.583243	0.659015	0.744198	5281.1	3425.52	3375.92	3561.98	4629.33	3370.46	3650	3311.59	4381.75	2937.17	3922.91
sp|O43681|ASNA_HUMAN	sp	O43681	ASNA	ASNA1	ATPase ASNA1 OS=Homo sapiens GN=ASNA1 PE=1 SV=2	16	2124.11	2230.73	2520.53	2360.26	2732.8	2549.31	2596.55	2454.18	2710.18	2701.12	2688.19	2662.08	2679.26	2764.57	2768.85	2657.1	0.767146	0.805654	0.910319	0.852434	0.986982	0.920711	0.937775	0.886353	0.978812	0.97554	0.97087	0.961439	0.967645	0.998455	1	0.959641	2124.11	2077.8	2262.93	2151.79	2470.69	2337.57	2405.97	2140.37	2600.19	2601.6	3170.05
sp|O43684|BUB3_HUMAN	sp	O43684	BUB3	BUB3	Mitotic checkpoint protein BUB3 OS=Homo sapiens GN=BUB3 PE=1 SV=1	35	7185.13	8169.6	7490.92	6923.41	7263.68	7620.87	8395.76	7973.44	6814.9	7483.13	7770.28	7523.53	6912.63	7214.37	7050.53	7063.35	0.855805	0.973063	0.892227	0.824631	0.865161	0.907705	1	0.949698	0.811707	0.891298	0.925501	0.89611	0.823348	0.859287	0.839773	0.841299	7185.13	7609.51	6725.33	6311.9	6567	6987.91	7779.52	6953.9	6538.32	7207.42	9163.11
sp|O43688-2|PLPP2_HUMAN	sp	O43688-2	PLPP2	PLPP2	Isoform 2 of Phospholipid phosphatase 2 OS=Homo sapiens GN=PLPP2	1	99.3689	128.042	169.26	126.877	193.63	262.268	330.944	270.626	167.186	193.608	236.24	198.792	199.572	200.979	180.535	160.75	0.300259	0.3869	0.511445	0.38338	0.585083	0.792485	1	0.81774	0.50518	0.585018	0.713836	0.60068	0.603037	0.607289	0.545514	0.485732	99.3689	119.264	151.961	115.671	175.058	240.485	306.653	236.022	160.401	186.475	278.586
sp|O43707|ACTN4_HUMAN	sp	O43707	ACTN4	ACTN4	Alpha-actinin-4 OS=Homo sapiens GN=ACTN4 PE=1 SV=2	259	58866	67911	66935.7	62993.4	61671.3	73841.3	75737.8	76302.1	66140.9	75994.5	76708.6	78207.1	65914.6	79539.1	79483	72545.5	0.740089	0.853807	0.841545	0.79198	0.775358	0.928365	0.952208	0.959303	0.831552	0.955436	0.964414	0.983254	0.828707	1	0.999295	0.912074	58866	63255.2	60094.7	57429.5	55756.2	67708.3	70178.7	66545.6	63456.6	73194.6	90458.7
sp|O43708|MAAI_HUMAN	sp	O43708	MAAI	GSTZ1	Maleylacetoacetate isomerase OS=Homo sapiens GN=GSTZ1 PE=1 SV=3	4	1167.49	1027.98	1054.04	1175.09	1396.83	1032.14	1220.01	1304.61	1317.59	1012.88	1115.75	1194.72	1245.26	1033.77	1090.01	1169.7	0.835811	0.735934	0.754593	0.841252	1	0.738913	0.873408	0.933973	0.943271	0.725127	0.798771	0.855307	0.891488	0.740078	0.780345	0.837393	1167.49	957.502	946.316	1071.3	1262.86	946.413	1130.46	1137.79	1264.12	975.564	1315.75
sp|O43709|WBS22_HUMAN	sp	O43709	WBS22	WBSCR22	Probable 18S rRNA (guanine-N(7))-methyltransferase OS=Homo sapiens GN=WBSCR22 PE=1 SV=2	6	1584.92	1663.06	1743.38	1551.92	1348.35	1090.31	885.664	831.572	1616.88	1466.38	1446.71	1362.01	1651.33	1487.86	1486.97	1560.99	0.909109	0.953927	1	0.890182	0.773415	0.6254	0.508016	0.476989	0.927441	0.841113	0.82983	0.781251	0.947203	0.853437	0.852924	0.895384	1584.92	1549.04	1565.2	1414.85	1219.03	999.751	820.657	725.242	1551.26	1412.35	1706.03
sp|O43715|TRIA1_HUMAN	sp	O43715	TRIA1	TRIAP1	TP53-regulated inhibitor of apoptosis 1 OS=Homo sapiens GN=TRIAP1 PE=1 SV=1	4	1644.31	962.188	1025.53	1219.48	1879.43	984.185	1051.76	1103.94	1809.08	820.041	944.6	1027	1785.82	865.195	983.108	1250.38	0.874897	0.511957	0.545659	0.648856	1	0.523661	0.559614	0.587378	0.962568	0.436324	0.502599	0.546443	0.950192	0.460349	0.523088	0.665296	1644.31	896.223	920.717	1111.77	1699.17	902.442	974.559	962.78	1735.66	789.828	1113.92
sp|O43716|GATC_HUMAN	sp	O43716	GATC	GATC	Glutamyl-tRNA(Gln) amidotransferase subunit C, mitochondrial OS=Homo sapiens GN=GATC PE=1 SV=1	2	310.457	265.305	263.86	243.613	258.079	288.413	260.966	261.014	281.052	312.482	254.523	247.966	226.845	356.716	225.353	227.35	0.870321	0.743743	0.739693	0.682933	0.723487	0.808522	0.731579	0.731714	0.787889	0.875998	0.713517	0.695136	0.635927	1	0.631744	0.637342	310.457	247.116	236.893	222.096	233.326	264.458	241.811	227.639	269.646	300.969	300.146
sp|O43719|HTSF1_HUMAN	sp	O43719	HTSF1	HTATSF1	HIV Tat-specific factor 1 OS=Homo sapiens GN=HTATSF1 PE=1 SV=1	47	15258.6	12207.6	12236.1	12557.1	12337.7	11945.9	13073	12277.9	11287.5	10687.5	12162.3	11347.2	12426.7	10841.1	11253.5	11908.8	1	0.800049	0.801912	0.822952	0.808577	0.782895	0.856766	0.804657	0.739747	0.700423	0.797078	0.743662	0.814406	0.710493	0.737519	0.780467	15258.6	11370.7	10985.5	11448	11154.4	10953.7	12113.5	10708	10829.4	10293.7	14342.4
sp|O43747-2|AP1G1_HUMAN	sp	O43747-2	AP1G1	AP1G1	Isoform 2 of AP-1 complex subunit gamma-1 OS=Homo sapiens GN=AP1G1	32	7219.06	7173.73	7335.86	6237.78	6621.18	7310.77	7275.09	7393.29	6915.77	7408.79	7430.24	7055.57	7341.71	7562.95	7490.74	7524.72	0.954529	0.948536	0.969974	0.824781	0.875475	0.966655	0.961938	0.977567	0.914428	0.979616	0.982453	0.932913	0.970747	1	0.990452	0.994945	7219.06	6681.92	6586.12	5686.83	5986.12	6703.56	6741.11	6447.94	6635.1	7135.82	8762.12
sp|O43752|STX6_HUMAN	sp	O43752	STX6	STX6	Syntaxin-6 OS=Homo sapiens GN=STX6 PE=1 SV=1	5	834.072	837.743	720.98	699.27	1125.95	978.437	1043.01	1222.94	1120.73	1078.38	1198.18	1078.21	1279.1	1165.18	1187.56	1138.48	0.652078	0.654947	0.563662	0.546689	0.880271	0.764942	0.815427	0.956097	0.87619	0.843079	0.936734	0.842944	1	0.910937	0.928437	0.890067	834.072	780.309	647.294	637.507	1017.96	897.171	966.456	1066.57	1075.25	1038.65	1412.95
sp|O43759-3|SNG1_HUMAN	sp	O43759-3	SNG1	SYNGR1	Isoform 1C of Synaptogyrin-1 OS=Homo sapiens GN=SYNGR1	1	32.3523	28.4772	35.4408	33.9088	49.1456	47.5031	61.5132	74.9641	32.6202	29.5148	38.2233	45.8954	39.3789	37.4315	34.2112	38.5519	0.431571	0.379878	0.472771	0.452334	0.655588	0.633679	0.820569	1	0.435144	0.39372	0.509889	0.612232	0.525303	0.499326	0.456368	0.514272	32.3523	26.5249	31.8187	30.9138	44.4319	43.5577	56.9982	65.3787	31.2963	28.4274	45.0749
sp|O43760-2|SNG2_HUMAN	sp	O43760-2	SNG2	SYNGR2	Isoform 2 of Synaptogyrin-2 OS=Homo sapiens GN=SYNGR2	3	230.756	246.592	324.658	260.588	474.767	457.097	648.428	680.416	564.317	574.294	632.219	718.636	578.846	532.415	533.376	601.129	0.321103	0.343139	0.45177	0.362615	0.660651	0.636062	0.902304	0.946817	0.785261	0.799145	0.879749	1	0.805479	0.740868	0.742207	0.836486	230.756	229.686	291.477	237.572	429.231	419.132	600.834	593.414	541.414	553.135	745.545
sp|O43765|SGTA_HUMAN	sp	O43765	SGTA	SGTA	Small glutamine-rich tetratricopeptide repeat-containing protein alpha OS=Homo sapiens GN=SGTA PE=1 SV=1	18	3992.38	5057.93	5080.77	5442.45	4213.05	4698.65	4271.83	4706.03	5092.56	5789.89	5263.77	5617.65	4555.28	6080.54	5744	5428.48	0.656583	0.831823	0.835578	0.895061	0.692874	0.772737	0.702541	0.77395	0.837518	0.9522	0.865674	0.923874	0.749158	1	0.944654	0.892763	3992.38	4711.17	4561.5	4961.75	3808.96	4308.4	3958.28	4104.29	4885.88	5576.57	6207.3
sp|O43768-3|ENSA_HUMAN	sp	O43768-3	ENSA	ENSA	Isoform 3 of Alpha-endosulfine OS=Homo sapiens GN=ENSA	10	2997.97	3593.8	3619.23	4489.56	3288.71	3255.58	2637.08	2851.26	4644.47	4598.54	3901.41	4185.5	3847.19	4957.52	4674.31	4668.79	0.604731	0.724919	0.730049	0.905605	0.663377	0.656694	0.531935	0.575138	0.936853	0.927587	0.786967	0.844273	0.77603	1	0.942871	0.941758	2997.97	3347.42	3249.34	4093.02	2973.28	2985.18	2443.52	2486.68	4455.98	4429.11	4600.74
sp|O43772|MCAT_HUMAN	sp	O43772	MCAT	SLC25A20	Mitochondrial carnitine/acylcarnitine carrier protein OS=Homo sapiens GN=SLC25A20 PE=1 SV=1	7	1568.84	1311.8	1390.19	1168.18	1761.49	1599.35	1785.32	1713.19	1629.25	1442.02	1692.49	1539.83	1984.8	1508.95	1663.36	1734.71	0.790429	0.660927	0.70042	0.588564	0.887492	0.805799	0.899498	0.863157	0.820867	0.726533	0.852728	0.775815	1	0.760254	0.838052	0.873999	1568.84	1221.87	1248.11	1065	1592.54	1466.51	1654.28	1494.13	1563.13	1388.89	1995.87
sp|O43776|SYNC_HUMAN	sp	O43776	SYNC	NARS	Asparagine--tRNA ligase, cytoplasmic OS=Homo sapiens GN=NARS PE=1 SV=1	31	6096.86	6595.39	7324.08	8624.6	9496.95	6954.27	6047.13	6741.87	11984.9	8035.19	7859.59	8748.38	11121	9307.04	9963.57	10875.5	0.508712	0.550309	0.611109	0.719622	0.79241	0.580252	0.504563	0.56253	1	0.670442	0.655791	0.72995	0.927922	0.776563	0.831343	0.907432	6096.86	6143.23	6575.54	7862.84	8586.07	6376.67	5603.28	5879.81	11498.5	7739.14	9268.43
sp|O43795|MYO1B_HUMAN	sp	O43795	MYO1B	MYO1B	Unconventional myosin-Ib OS=Homo sapiens GN=MYO1B PE=1 SV=3	78	32020.2	31048.6	29600.7	24462.7	17912.8	18154.8	16544.6	16673.9	19299.3	16898.3	17374.9	16520.3	18094.5	15334.8	15767.2	15271.3	1	0.969657	0.924437	0.763976	0.559421	0.566979	0.516691	0.520732	0.602721	0.527739	0.542624	0.515934	0.565096	0.478909	0.492413	0.476927	32020.2	28920	26575.4	22302	16194.7	16646.9	15330.2	14541.9	18516	16275.7	20489.4
sp|O43805|SSNA1_HUMAN	sp	O43805	SSNA1	SSNA1	Sjoegren syndrome nuclear autoantigen 1 OS=Homo sapiens GN=SSNA1 PE=1 SV=2	1	76.2905	83.7861	89.7962	80.218	99.7599	133.343	122.491	137.459	147.738	287.133	282.012	306.069	187.187	330.886	274.031	259.519	0.230564	0.253217	0.271381	0.242434	0.301493	0.402988	0.37019	0.415428	0.446492	0.86777	0.852294	0.924997	0.565714	1	0.828174	0.784316	76.2905	78.0419	80.6188	73.1328	90.1916	122.268	113.5	119.883	141.742	276.554	332.563
sp|O43808|PM34_HUMAN	sp	O43808	PM34	SLC25A17	Peroxisomal membrane protein PMP34 OS=Homo sapiens GN=SLC25A17 PE=1 SV=1	2	384.26	386.38	411.963	347.579	464.448	497.913	575.828	513.184	434.996	411.55	514.74	473.344	521.131	409.343	445.049	392.652	0.667317	0.670999	0.715426	0.603615	0.806573	0.86469	1	0.891211	0.755427	0.71471	0.893913	0.822024	0.905012	0.710876	0.772885	0.681891	384.26	359.891	369.859	316.879	419.901	456.558	533.563	447.565	417.342	396.387	607.008
sp|O43809|CPSF5_HUMAN	sp	O43809	CPSF5	NUDT21	Cleavage and polyadenylation specificity factor subunit 5 OS=Homo sapiens GN=NUDT21 PE=1 SV=1	16	6251.66	5416.46	5417.8	4881.59	6424.51	5691.68	6428.81	5746.99	5429.6	4954.42	5340.65	5177.59	5520	4606.87	4896.34	4913.88	0.972445	0.84253	0.842738	0.759331	0.999332	0.88534	1	0.893943	0.844573	0.770659	0.830738	0.805373	0.858635	0.716598	0.761625	0.764354	6251.66	5045.12	4864.09	4450.43	5808.32	5218.95	5956.94	5012.14	5209.24	4771.88	6297.97
sp|O43813|LANC1_HUMAN	sp	O43813	LANC1	LANCL1	LanC-like protein 1 OS=Homo sapiens GN=LANCL1 PE=1 SV=1	9	1116.23	967.969	1185.28	1551.11	986.718	779.585	703.625	820.514	1242.68	878.068	941.233	1084.64	1257.19	1081.9	1212.15	1326.97	0.719632	0.624049	0.764148	1	0.636136	0.502598	0.453627	0.528985	0.801157	0.56609	0.606812	0.699264	0.810508	0.697503	0.781471	0.855496	1116.23	901.607	1064.14	1414.11	892.079	714.835	651.98	715.598	1192.25	845.717	1109.95
sp|O43815|STRN_HUMAN	sp	O43815	STRN	STRN	Striatin OS=Homo sapiens GN=STRN PE=1 SV=4	19	5130.5	5942.73	5958.39	5713.48	4423.28	5218.46	5044.39	5135.89	4727.96	5112.43	5207.33	5198.24	4646.93	4893.25	4982.39	4883.61	0.861054	0.997371	1	0.958896	0.742361	0.875816	0.846603	0.861959	0.793496	0.858022	0.873949	0.872424	0.779897	0.821237	0.836197	0.819618	5130.5	5535.31	5349.43	5208.84	3999.03	4785.03	4674.14	4479.18	4536.08	4924.07	6140.75
sp|O43818|U3IP2_HUMAN	sp	O43818	U3IP2	RRP9	U3 small nucleolar RNA-interacting protein 2 OS=Homo sapiens GN=RRP9 PE=1 SV=1	16	4710.49	4021.82	3944.05	3667.52	3880.9	3345.48	3712.49	3730.76	3786.75	3542.58	3882.95	3699.47	4244.4	3484.62	3619.76	3532.88	1	0.8538	0.837291	0.778586	0.823884	0.71022	0.788133	0.792011	0.803898	0.752062	0.824319	0.785368	0.901053	0.739756	0.768447	0.750002	4710.49	3746.09	3540.96	3343.59	3508.67	3067.62	3440	3253.72	3633.07	3412.06	4578.97
sp|O43819|SCO2_HUMAN	sp	O43819	SCO2	SCO2	Protein SCO2 homolog, mitochondrial OS=Homo sapiens GN=SCO2 PE=1 SV=3	11	1828.46	1752.54	1785.18	1745.87	1965.65	2037.82	2096.99	2091.17	1603.51	1836.5	1780.73	1798.77	1759.23	1715.86	1709.49	1835.74	0.871947	0.835742	0.851307	0.832563	0.93737	0.971787	1	0.997227	0.764672	0.875782	0.849186	0.857788	0.838933	0.818253	0.815214	0.875417	1828.46	1632.39	1602.73	1591.67	1777.12	1868.57	1943.07	1823.78	1538.43	1768.84	2099.93
sp|O43823|AKAP8_HUMAN	sp	O43823	AKAP8	AKAP8	A-kinase anchor protein 8 OS=Homo sapiens GN=AKAP8 PE=1 SV=1	13	4366.56	4030.77	3757.24	3749.94	3645.67	3637.21	3629.84	3445.68	3443.35	3422.21	3682.91	3442.1	3560.38	3225.98	3261.6	3148.78	1	0.9231	0.860457	0.858786	0.834906	0.83297	0.83128	0.789106	0.788572	0.783731	0.843436	0.788286	0.815373	0.738793	0.74695	0.721113	4366.56	3754.43	3373.24	3418.73	3296	3335.12	3363.41	3005.09	3303.6	3296.12	4343.08
sp|O43824|GTPB6_HUMAN	sp	O43824	GTPB6	GTPBP6	Putative GTP-binding protein 6 OS=Homo sapiens GN=GTPBP6 PE=2 SV=3	5	1561.3	1367.73	1362.57	1301.46	1087.55	949.89	999.177	992.455	1021.41	878.946	945.643	981.585	1091.9	794.799	847.736	907.591	1	0.876019	0.872714	0.833575	0.696568	0.608397	0.639965	0.635659	0.654205	0.562958	0.605677	0.628698	0.699352	0.509062	0.542968	0.581305	1561.3	1273.96	1223.31	1186.51	983.242	870.995	925.839	865.553	979.957	846.562	1115.15
sp|O43826-2|G6PT1_HUMAN	sp	O43826-2	G6PT1	SLC37A4	Isoform 2 of Glucose-6-phosphate exchanger SLC37A4 OS=Homo sapiens GN=SLC37A4	1	41.6029	64.5751	112.583	105.422	154.913	164.879	216.398	170.988	133.864	128.766	172.609	136.245	150.658	122.422	140.592	111.671	0.192251	0.298408	0.520259	0.487168	0.71587	0.761925	1	0.790152	0.618599	0.595043	0.797643	0.629603	0.696208	0.565723	0.649689	0.516045	41.6029	60.148	101.077	96.111	140.055	151.185	200.515	149.124	128.431	124.022	203.549
sp|O43829|ZBT14_HUMAN	sp	O43829	ZBT14	ZBTB14	Zinc finger and BTB domain-containing protein 14 OS=Homo sapiens GN=ZBTB14 PE=1 SV=2	2	487.536	462.378	455.583	471.785	493.655	481.4	422.881	480.615	514.278	495.658	511.144	466.868	503.087	446.43	482.077	444.282	0.948001	0.899081	0.885869	0.917374	0.959899	0.936071	0.822281	0.934543	1	0.963794	0.993907	0.907814	0.978239	0.868072	0.937387	0.863894	487.536	430.678	409.021	430.115	446.307	441.417	391.842	419.16	493.406	477.396	602.767
sp|O43837|IDH3B_HUMAN	sp	O43837	IDH3B	IDH3B	Isocitrate dehydrogenase [NAD] subunit beta, mitochondrial OS=Homo sapiens GN=IDH3B PE=1 SV=2	42	12124.9	11414.1	11523.2	10621.9	13311.4	11171.7	12476.8	12554.2	11157.5	9721.39	10600.3	10632.6	11733.2	9537.41	10097.7	10487.6	0.910863	0.857467	0.865661	0.797956	1	0.839254	0.937298	0.94311	0.838191	0.730304	0.796329	0.798759	0.881434	0.716482	0.758574	0.787866	12124.9	10631.6	10345.5	9683.77	12034.7	10243.8	11561	10948.9	10704.7	9363.22	12500.4
sp|O43847-2|NRDC_HUMAN	sp	O43847-2	NRDC	NRDC	Isoform 2 of Nardilysin OS=Homo sapiens GN=NRDC	18	2408.24	3463.8	3368.72	3503.33	2844.68	3474.29	2775.55	2814.8	3326.1	4462.5	3582.5	3377.17	3055.08	4560.9	3861.38	3591.82	0.528018	0.759455	0.738609	0.768122	0.62371	0.761756	0.608553	0.617158	0.729263	0.978424	0.785481	0.74046	0.669842	1	0.846627	0.787523	2408.24	3226.33	3024.43	3193.9	2571.84	3185.73	2571.83	2454.88	3191.11	4298.08	4224.67
sp|O43852-3|CALU_HUMAN	sp	O43852-3	CALU	CALU	Isoform 3 of Calumenin OS=Homo sapiens GN=CALU	33	13212.1	11056.4	10981.7	10356.2	11904.1	11660.2	11736.5	11019.7	10233.6	9152.96	9139.62	8747.59	10783	9225.38	9456.16	9001.03	1	0.836839	0.831188	0.783844	0.900996	0.882536	0.888318	0.834063	0.774565	0.692771	0.691761	0.662089	0.816149	0.698253	0.71572	0.681272	13212.1	10298.4	9859.38	9441.52	10762.3	10691.7	10875.1	9610.67	9818.3	8815.73	10777.9
sp|O43865|SAHH2_HUMAN	sp	O43865	SAHH2	AHCYL1	Adenosylhomocysteinase 2 OS=Homo sapiens GN=AHCYL1 PE=1 SV=2	10	2352.2	2895.97	2729.6	2358.93	2453.83	3435.38	3039.71	2818.51	2406	3128.41	3050.63	2599.07	2480.98	3108.75	2952.43	2621.07	0.684698	0.842984	0.794556	0.686658	0.714283	1	0.884825	0.820437	0.700358	0.910645	0.888004	0.75656	0.722186	0.904921	0.859419	0.762965	2352.2	2697.43	2450.63	2150.58	2218.48	3150.05	2816.6	2458.12	2308.35	3013.15	3597.46
sp|O43896|KIF1C_HUMAN	sp	O43896	KIF1C	KIF1C	Kinesin-like protein KIF1C OS=Homo sapiens GN=KIF1C PE=1 SV=3	4	1164.05	1166.53	1231.44	1178.34	996.039	1027.61	668.8	621.176	1180.79	1116.05	845.641	794.317	1092.48	1157.62	1017.19	994.854	0.945279	0.947297	1	0.95688	0.808844	0.834478	0.543106	0.504432	0.958874	0.906299	0.686712	0.645033	0.887157	0.940056	0.826016	0.807881	1164.05	1086.56	1105.58	1074.26	900.506	942.257	619.711	541.748	1132.87	1074.93	997.223
sp|O43900|PRIC3_HUMAN	sp	O43900	PRIC3	PRICKLE3	Prickle-like protein 3 OS=Homo sapiens GN=PRICKLE3 PE=1 SV=2	1	921.696	163.164	49.3129	55.3494	58.3892	57.2728	69.8348	53.3098	58.2037	62.3634	63.1829	58.6268	48.2232	65.4604	55.613	54.941	1	0.177026	0.0535023	0.0600517	0.0633497	0.0621385	0.0757677	0.0578389	0.0631484	0.0676616	0.0685507	0.0636075	0.05232	0.0710217	0.0603377	0.0596086	921.696	151.978	44.273	50.4607	52.7889	52.5159	64.709	46.4933	55.8415	60.0657	74.5085
sp|O43913|ORC5_HUMAN	sp	O43913	ORC5	ORC5	Origin recognition complex subunit 5 OS=Homo sapiens GN=ORC5 PE=1 SV=1	4	2773.05	2670.55	2661.88	2372.92	1844.8	2050.15	1784.35	1533.94	1907.53	1959.7	1940.07	1757.1	1821.46	1829.7	1744.54	1530.92	1	0.963036	0.959911	0.855706	0.66526	0.739312	0.643461	0.55316	0.68788	0.706696	0.699616	0.633634	0.656844	0.659814	0.629104	0.552071	2773.05	2487.46	2389.83	2163.33	1667.86	1879.87	1653.38	1337.8	1830.11	1887.5	2287.83
sp|O43920|NDUS5_HUMAN	sp	O43920	NDUS5	NDUFS5	NADH dehydrogenase [ubiquinone] iron-sulfur protein 5 OS=Homo sapiens GN=NDUFS5 PE=1 SV=3	5	1897.94	1416.95	1387.96	1392.1	2137.16	1455.5	1598.79	1590.24	1791.61	1214.27	1401.97	1363.77	1780.83	1247.18	1359.59	1417.68	0.888066	0.663007	0.649442	0.651376	1	0.681043	0.74809	0.744089	0.838314	0.568169	0.655995	0.638122	0.833269	0.583568	0.636168	0.663346	1897.94	1319.81	1246.11	1269.14	1932.18	1334.61	1481.44	1386.9	1718.9	1169.53	1653.27
sp|O43924|PDE6D_HUMAN	sp	O43924	PDE6D	PDE6D	Retinal rod rhodopsin-sensitive cGMP 3',5'-cyclic phosphodiesterase subunit delta OS=Homo sapiens GN=PDE6D PE=1 SV=1	2	184.547	248.821	293.548	310.921	248.379	220.77	237.549	238.644	258.729	245.47	275.269	271.553	218.417	258.18	267.498	255.688	0.59355	0.800269	0.944125	1	0.798848	0.710053	0.764017	0.767538	0.832139	0.789493	0.885334	0.873383	0.702483	0.830372	0.86034	0.822358	184.547	231.762	263.547	283.459	224.556	202.434	220.113	208.129	248.229	236.426	324.611
sp|O43929|ORC4_HUMAN	sp	O43929	ORC4	ORC4	Origin recognition complex subunit 4 OS=Homo sapiens GN=ORC4 PE=1 SV=2	6	2168.95	2279.01	2325.54	1990.83	1571.76	1777.35	1680.16	1455.06	1594.59	1714.17	1673.72	1529.68	1575.17	1559.88	1551.54	1481.48	0.932667	0.979995	1	0.856073	0.675871	0.764276	0.722484	0.62569	0.685685	0.737106	0.719715	0.657776	0.677338	0.670763	0.667176	0.637048	2168.95	2122.77	2087.86	1814.99	1421.01	1629.73	1556.84	1269.01	1529.87	1651.01	1973.74
sp|O43933|PEX1_HUMAN	sp	O43933	PEX1	PEX1	Peroxisome biogenesis factor 1 OS=Homo sapiens GN=PEX1 PE=1 SV=1	9	2083.29	1865.52	1844.01	1984.84	2472.32	1995.52	1988.85	1906.75	2310.39	1793.85	1875.34	1877.81	2314.63	1857.58	1961.01	2152.11	0.842647	0.754561	0.745864	0.802826	1	0.807146	0.804447	0.77124	0.934502	0.725575	0.758537	0.759535	0.936221	0.751351	0.793187	0.870483	2083.29	1737.62	1655.55	1809.53	2235.19	1829.78	1842.87	1662.94	2216.62	1727.76	2211.5
sp|O60216|RAD21_HUMAN	sp	O60216	RAD21	RAD21	Double-strand-break repair protein rad21 homolog OS=Homo sapiens GN=RAD21 PE=1 SV=2	17	3707.65	3503.93	3494.48	3423.22	2993.34	3445.6	3208.73	2834.75	2772.97	3299.21	3146.23	2948.46	2804.28	3228.52	3122.16	3041.16	1	0.945054	0.942507	0.923287	0.807342	0.929322	0.865434	0.764568	0.747905	0.889837	0.848577	0.795236	0.75635	0.870773	0.842087	0.82024	3707.65	3263.71	3137.34	3120.87	2706.24	3159.42	2973.21	2472.28	2660.43	3177.65	3710.19
sp|O60218|AK1BA_HUMAN	sp	O60218	AK1BA	AKR1B10	Aldo-keto reductase family 1 member B10 OS=Homo sapiens GN=AKR1B10 PE=1 SV=2	91	26372.5	25400.5	29776.5	44626.2	21325.5	15731.6	12648.5	17341.4	35361.7	24080.1	24939.8	30968.5	27421.7	28756.8	29123.4	33158.6	0.590965	0.569184	0.667243	1	0.477869	0.35252	0.283432	0.388592	0.792399	0.539596	0.558861	0.693953	0.614476	0.644394	0.652609	0.743029	26372.5	23659.1	26733.3	40684.6	19280.1	14425	11720.1	15124	33926.6	23192.9	29410.3
sp|O60220|TIM8A_HUMAN	sp	O60220	TIM8A	TIMM8A	Mitochondrial import inner membrane translocase subunit Tim8 A OS=Homo sapiens GN=TIMM8A PE=1 SV=1	7	4479.94	3896.38	3382.15	2998.72	4321.72	3270.34	3007.92	2791.85	3220.87	2702.13	2854.93	2431.29	3505.62	2567.75	2691.44	2724.78	1	0.869739	0.754955	0.669366	0.964682	0.729997	0.671419	0.62319	0.718953	0.603161	0.63727	0.542705	0.782516	0.573166	0.600775	0.608218	4479.94	3629.25	3036.49	2733.86	3907.21	2998.72	2787.14	2434.87	3090.15	2602.57	3366.68
sp|O60231|DHX16_HUMAN	sp	O60231	DHX16	DHX16	Putative pre-mRNA-splicing factor ATP-dependent RNA helicase DHX16 OS=Homo sapiens GN=DHX16 PE=1 SV=2	18	3669.58	3467.28	3387.32	2910.48	2968.7	2786.21	2998.87	2600.06	2588.98	2699.97	2991.28	2637.27	2600.96	2590.64	2685.24	2701.19	1	0.944871	0.923082	0.793136	0.809002	0.759273	0.817225	0.708544	0.705526	0.73577	0.815156	0.718684	0.708791	0.705976	0.731757	0.736103	3669.58	3229.57	3041.13	2653.41	2683.96	2554.8	2778.76	2267.6	2483.91	2600.49	3527.47
sp|O60232|SSA27_HUMAN	sp	O60232	SSA27	SSSCA1	Sjoegren syndrome/scleroderma autoantigen 1 OS=Homo sapiens GN=SSSCA1 PE=1 SV=1	5	674.049	748.416	757.178	840.069	637.518	760.526	1028.43	1308.17	1862.7	1745.22	1608.68	1942	1556.02	1828.99	1821.63	1925.16	0.34709	0.385384	0.389896	0.432579	0.328279	0.39162	0.529572	0.673621	0.959165	0.898672	0.828364	1	0.801247	0.941807	0.938018	0.991329	674.049	697.106	679.793	765.87	576.372	697.359	952.943	1140.9	1787.1	1680.92	1897.04
sp|O60237|MYPT2_HUMAN	sp	O60237	MYPT2	PPP1R12B	Protein phosphatase 1 regulatory subunit 12B OS=Homo sapiens GN=PPP1R12B PE=1 SV=2	1	128.724	132.394	128.754	133.469	153.122	115.796	122.415	126.601	146.142	121.911	136.301	132.949	135.11	118.047	125.294	147.013	0.840661	0.864626	0.840856	0.871646	1	0.756229	0.799459	0.826796	0.954414	0.796165	0.890144	0.868252	0.882363	0.770932	0.81826	0.9601	128.724	123.317	115.595	121.68	138.436	106.178	113.43	110.413	140.211	117.419	160.733
sp|O60244|MED14_HUMAN	sp	O60244	MED14	MED14	Mediator of RNA polymerase II transcription subunit 14 OS=Homo sapiens GN=MED14 PE=1 SV=2	9	2102.29	2133.86	2203.24	2025.5	2235.44	2309.52	2255.02	2095.2	2024.55	2123.33	2391.6	1964.03	2150.63	1951.18	1934.48	2023.08	0.87903	0.892231	0.921238	0.846922	0.934702	0.965679	0.942889	0.876063	0.846522	0.887828	1	0.821217	0.899241	0.815845	0.808863	0.845909	2102.29	1987.57	1978.06	1846.6	2021.03	2117.7	2089.5	1827.29	1942.38	2045.1	2820.3
sp|O60245-2|PCDH7_HUMAN	sp	O60245-2	PCDH7	PCDH7	Isoform B of Protocadherin-7 OS=Homo sapiens GN=PCDH7	2	138.134	143.527	149.07	138.816	157.006	184.515	172.558	161.108	298.871	553.84	484.77	428.434	199.57	294.449	249.641	239.968	0.249412	0.259149	0.269158	0.250643	0.283486	0.333156	0.311566	0.290894	0.539634	1	0.87529	0.77357	0.36034	0.53165	0.450746	0.43328	138.134	133.687	133.835	126.555	141.947	169.19	159.892	140.508	286.741	533.434	571.666
sp|O60256|KPRB_HUMAN	sp	O60256	KPRB	PRPSAP2	Phosphoribosyl pyrophosphate synthase-associated protein 2 OS=Homo sapiens GN=PRPSAP2 PE=1 SV=1	9	2035.67	2524.69	2701.5	2871.79	1357.97	1789.37	1441.39	1828.01	1965.6	2194.06	2185.88	2233.91	1735.68	2257.56	2288.47	2252.32	0.708851	0.879134	0.940703	1	0.472864	0.623085	0.501912	0.636541	0.684452	0.764004	0.761156	0.777882	0.604388	0.786117	0.796879	0.784293	2035.67	2351.6	2425.4	2618.14	1227.72	1640.75	1335.59	1594.27	1885.83	2113.22	2577.7
sp|O60264|SMCA5_HUMAN	sp	O60264	SMCA5	SMARCA5	SWI/SNF-related matrix-associated actin-dependent regulator of chromatin subfamily A member 5 OS=Homo sapiens GN=SMARCA5 PE=1 SV=1	52	13750	14969.4	14072.2	12572.2	12662.6	17986.5	18981.7	17351.7	11600.1	16093.7	16355.1	14857.2	11973.1	13451.8	13372.2	12624.1	0.72438	0.788619	0.741355	0.662333	0.667094	0.947569	1	0.914126	0.611118	0.847849	0.861624	0.782709	0.63077	0.708671	0.70448	0.665064	13750	13943.1	12634	11461.8	11448.1	16492.6	17588.5	15133	11129.3	15500.7	19286.8
sp|O60271-2|JIP4_HUMAN	sp	O60271-2	JIP4	SPAG9	Isoform 2 of C-Jun-amino-terminal kinase-interacting protein 4 OS=Homo sapiens GN=SPAG9	53	9098.55	11985.1	11959.6	11891	10541.8	12858.8	12471.6	13830.5	13022.2	15365.3	14770.1	15529.2	12340.1	15419.8	14830.6	13995	0.585898	0.771774	0.770134	0.765714	0.678835	0.828038	0.803104	0.890607	0.83856	0.989444	0.951112	1	0.794633	0.992953	0.955012	0.901204	9098.55	11163.4	10737.3	10840.7	9530.7	11790.8	11556.2	12062	12493.7	14799.2	17417.6
sp|O60281|ZN292_HUMAN	sp	O60281	ZN292	ZNF292	Zinc finger protein 292 OS=Homo sapiens GN=ZNF292 PE=1 SV=3	3	134.412	127.159	139.371	114.468	142.242	132.369	154.142	153.998	131.03	135.134	138.353	141.03	132.395	116.431	118.144	128.156	0.872002	0.824946	0.904174	0.742617	0.922798	0.858749	1	0.999068	0.85006	0.876685	0.89757	0.914939	0.858919	0.755349	0.766462	0.831418	134.412	118.441	125.127	104.358	128.599	121.375	142.828	134.307	125.712	130.155	163.153
sp|O60287|NPA1P_HUMAN	sp	O60287	NPA1P	URB1	Nucleolar pre-ribosomal-associated protein 1 OS=Homo sapiens GN=URB1 PE=1 SV=4	19	3510.04	4153.13	4070.43	3391.27	3836.38	4071.06	3965.99	3510.6	3452.84	3805.18	4085.19	3524.17	3559.44	3377.4	3366.53	3203.44	0.845156	1	0.980087	0.816559	0.923732	0.980239	0.95494	0.84529	0.831383	0.916219	0.983641	0.848557	0.85705	0.813218	0.810601	0.771331	3510.04	3868.4	3654.42	3091.74	3468.42	3732.93	3674.89	3061.71	3312.71	3664.98	4817.46
sp|O60291-2|MGRN1_HUMAN	sp	O60291-2	MGRN1	MGRN1	Isoform 2 of E3 ubiquitin-protein ligase MGRN1 OS=Homo sapiens GN=MGRN1	2	321.612	269.772	290.884	219.148	339.823	288.304	213.581	170.206	249.711	241.315	242.076	177.067	294.049	215.51	201.347	220.109	0.946409	0.793859	0.855986	0.644888	1	0.848392	0.628504	0.500865	0.734827	0.710119	0.712357	0.521056	0.865298	0.634183	0.592504	0.647716	321.612	251.277	261.155	199.792	307.23	264.358	197.904	148.442	239.577	232.424	285.468
sp|O60292|SI1L3_HUMAN	sp	O60292	SI1L3	SIPA1L3	Signal-induced proliferation-associated 1-like protein 3 OS=Homo sapiens GN=SIPA1L3 PE=1 SV=3	27	6869.23	5679.96	5194.9	5195.99	5740.4	5730.98	5018.67	4840.11	5558.55	5171.3	4868.26	4724.44	5569.61	5274.95	4951.09	5027.11	1	0.826871	0.756257	0.756416	0.835668	0.834297	0.730602	0.704607	0.809196	0.752821	0.708705	0.687768	0.810806	0.76791	0.720763	0.73183	6869.23	5290.56	4663.97	4737.06	5189.82	5254.98	4650.31	4221.22	5332.96	4980.77	5740.9
sp|O60293|ZC3H1_HUMAN	sp	O60293	ZC3H1	ZFC3H1	Zinc finger C3H1 domain-containing protein OS=Homo sapiens GN=ZFC3H1 PE=1 SV=3	9	1717.97	1498.93	1562.03	1446	1386.77	1393.47	1411.97	1250.14	1411.22	1193.95	1318.01	1188.3	1378.51	1085.92	1086.18	1171.42	1	0.872503	0.909232	0.841689	0.807214	0.811112	0.821881	0.727685	0.821448	0.694977	0.767188	0.691691	0.802409	0.632094	0.632245	0.681862	1717.97	1396.17	1402.39	1318.28	1253.76	1277.73	1308.33	1090.29	1353.95	1149.96	1554.26
sp|O60303|K0556_HUMAN	sp	O60303	K0556	KIAA0556	Protein KIAA0556 OS=Homo sapiens GN=KIAA0556 PE=1 SV=4	1	22.9075	24.0961	23.0345	32.6373	24.9863	28.0143	19.7616	26.3002	32.4121	32.6712	32.1456	34.1513	33.4939	32.15	34.8846	34.1272	0.656665	0.690736	0.660305	0.935578	0.716256	0.803055	0.566484	0.75392	0.929124	0.936551	0.921483	0.978978	0.960134	0.921608	1	0.978289	22.9075	22.4441	20.6803	29.7546	22.5898	25.6875	18.3111	22.9373	31.0967	31.4675	37.9077
sp|O60306|AQR_HUMAN	sp	O60306	AQR	AQR	Intron-binding protein aquarius OS=Homo sapiens GN=AQR PE=1 SV=4	18	4345.63	4533.53	4553.82	4231.92	4174.7	4550.73	4495.14	4230.63	3816.22	4472.28	4361.57	4098.46	3873.19	4425.1	4137.16	4057.64	0.954282	0.995544	1	0.929312	0.916746	0.999321	0.987113	0.929027	0.838026	0.982093	0.957781	0.900005	0.850536	0.971734	0.908502	0.891041	4345.63	4222.72	4088.41	3858.14	3774.29	4172.76	4165.2	3689.67	3661.34	4307.5	5143.38
sp|O60313-2|OPA1_HUMAN	sp	O60313-2	OPA1	OPA1	Isoform 2 of Dynamin-like 120 kDa protein, mitochondrial OS=Homo sapiens GN=OPA1	36	8726.28	6605.01	6650.12	6831.13	7946.23	6476.09	6354.89	6185.46	7452.73	5733.95	6120.71	6007.39	7579.54	5664.13	5765.12	6387.25	1	0.756911	0.762079	0.782822	0.910609	0.742137	0.728248	0.708832	0.854055	0.65709	0.701411	0.688425	0.868587	0.649088	0.660662	0.731955	8726.28	6152.19	5970.46	6227.77	7184.08	5938.21	5888.45	5394.55	7150.26	5522.69	7217.85
sp|O60318|GANP_HUMAN	sp	O60318	GANP	MCM3AP	Germinal-center associated nuclear protein OS=Homo sapiens GN=MCM3AP PE=1 SV=2	11	1093.78	1067.36	1006.95	971.006	1036.18	1047.2	1092.98	1046.04	974.558	941.789	961.823	965.413	1053.59	885.185	952.657	880.175	1	0.975849	0.920614	0.887752	0.947343	0.957411	0.999272	0.956354	0.891	0.861041	0.879356	0.882639	0.963259	0.80929	0.870977	0.80471	1093.78	994.188	904.037	885.242	936.801	960.22	1012.76	912.287	935.006	907.09	1134.23
sp|O60333-2|KIF1B_HUMAN	sp	O60333-2	KIF1B	KIF1B	Isoform 2 of Kinesin-like protein KIF1B OS=Homo sapiens GN=KIF1B	14	3460.97	2953.62	2686.74	2469.6	2404.28	2167	1789.79	1801.07	2395.16	2365.13	2090.06	2070.22	2270.48	2351.45	2164.91	2213.68	1	0.853409	0.776297	0.713556	0.694684	0.626126	0.517135	0.520393	0.692048	0.683372	0.603893	0.598162	0.656023	0.67942	0.625521	0.639614	3460.97	2751.13	2412.15	2251.47	2173.68	1987.02	1658.42	1570.77	2297.95	2277.99	2464.7
sp|O60333-3|KIF1B_HUMAN	sp	O60333-3	KIF1B	KIF1B	Isoform 3 of Kinesin-like protein KIF1B OS=Homo sapiens GN=KIF1B	1	47.5656	59.5368	70.5094	61.0034	42.5821	46.1172	40.7751	37.1335	31.7738	52.9328	45.6879	41.5307	28.3784	54.2465	44.5524	49.4939	0.674599	0.844381	1	0.865181	0.60392	0.654058	0.578294	0.526646	0.450632	0.75072	0.647969	0.589009	0.402477	0.769351	0.631864	0.701948	47.5656	55.4551	63.3032	55.6153	38.4979	42.2869	37.7823	32.3854	30.4843	50.9826	53.8775
sp|O60341-2|KDM1A_HUMAN	sp	O60341-2	KDM1A	KDM1A	Isoform 2 of Lysine-specific histone demethylase 1A OS=Homo sapiens GN=KDM1A	16	4136.66	3631.85	3408.01	3300.31	3307.86	3775.83	3927.43	3544.5	3219.89	3466.34	3417.54	3081.48	3256.5	3121.19	2968.59	2973.37	1	0.877967	0.823855	0.79782	0.799644	0.912772	0.94942	0.856851	0.778379	0.837957	0.82616	0.744919	0.78723	0.754518	0.717629	0.718785	4136.66	3382.86	3059.7	3008.81	2990.59	3462.22	3639.16	3091.28	3089.21	3338.63	4030.14
sp|O60343|TBCD4_HUMAN	sp	O60343	TBCD4	TBC1D4	TBC1 domain family member 4 OS=Homo sapiens GN=TBC1D4 PE=1 SV=2	13	1648.28	1661.69	1876.92	2154.43	1747.8	2026.76	1753.67	1973.34	2027.92	2315.44	2259.82	2422.1	1953.27	2456.17	2309.93	2394.2	0.671078	0.676538	0.764164	0.87715	0.711595	0.82517	0.713985	0.803424	0.825645	0.942704	0.920061	0.986128	0.795252	1	0.940462	0.974769	1648.28	1547.77	1685.09	1964.14	1580.16	1858.42	1624.95	1721.02	1945.62	2230.13	2664.9
sp|O60353|FZD6_HUMAN	sp	O60353	FZD6	FZD6	Frizzled-6 OS=Homo sapiens GN=FZD6 PE=1 SV=2	3	243.005	244.134	254.301	229.62	309.097	270.962	222.971	240.745	282.197	228.61	247.373	241.057	270.922	219.014	220.684	244.722	0.786176	0.789829	0.822722	0.742873	1	0.876624	0.721361	0.778865	0.91297	0.739605	0.800308	0.779874	0.876495	0.708558	0.713962	0.791732	243.005	227.397	228.311	209.339	279.451	248.457	206.605	209.962	270.744	220.187	291.715
sp|O60427|FADS1_HUMAN	sp	O60427	FADS1	FADS1	Fatty acid desaturase 1 OS=Homo sapiens GN=FADS1 PE=1 SV=3	10	2374.64	2520.09	2591.1	2366.28	2769.88	1890.01	1386.66	1410.02	2659.85	1937	1913.56	1609.9	2727.81	2448.33	2279.52	2340.01	0.857309	0.909821	0.935455	0.854291	1	0.682343	0.500621	0.509057	0.960277	0.699308	0.690847	0.581215	0.984813	0.883914	0.822967	0.844805	2374.64	2347.32	2326.28	2157.28	2504.21	1733.03	1284.88	1229.73	2551.9	1865.63	2256.57
sp|O60437|PEPL_HUMAN	sp	O60437	PEPL	PPL	Periplakin OS=Homo sapiens GN=PPL PE=1 SV=4	10	2019.78	1313.82	1366.64	1628.3	1488.71	1033.03	1130.5	1400.66	1871.21	1090.82	1241.36	1429.14	1750.46	1175.86	1234.77	1584.1	1	0.650478	0.67663	0.806176	0.737064	0.511457	0.559713	0.69347	0.926444	0.540069	0.6146	0.707572	0.866658	0.582172	0.61134	0.784295	2019.78	1223.75	1226.97	1484.48	1345.92	947.23	1047.52	1221.56	1795.27	1050.63	1463.87
sp|O60443|DFNA5_HUMAN	sp	O60443	DFNA5	DFNA5	Non-syndromic hearing impairment protein 5 OS=Homo sapiens GN=DFNA5 PE=1 SV=2	9	1129.93	1167.59	1309.83	1656.18	1621.48	1508.85	1530.78	1802.69	1637.96	1472.22	1390.29	1754.58	1693.85	1923.74	1959.63	2211.24	0.510993	0.528023	0.592349	0.748982	0.733289	0.682354	0.69227	0.81524	0.74074	0.665789	0.628736	0.793481	0.766015	0.869981	0.88621	1	1129.93	1087.54	1175.96	1509.9	1465.96	1383.53	1418.42	1572.19	1571.48	1417.98	1639.5
sp|O60462|NRP2_HUMAN	sp	O60462	NRP2	NRP2	Neuropilin-2 OS=Homo sapiens GN=NRP2 PE=1 SV=2	8	2342.29	1514.52	1415.39	1464.28	1139.51	1414.24	1133.04	1055.5	937.445	1278.52	1105.55	871.565	1012.55	1123.11	913.99	953.26	1	0.646599	0.604274	0.62515	0.486496	0.603786	0.483733	0.450626	0.400226	0.54584	0.471995	0.372099	0.43229	0.479493	0.390212	0.406978	2342.29	1410.69	1270.73	1334.95	1030.22	1296.78	1049.88	920.534	899.399	1231.41	1303.72
sp|O60488|ACSL4_HUMAN	sp	O60488	ACSL4	ACSL4	Long-chain-fatty-acid--CoA ligase 4 OS=Homo sapiens GN=ACSL4 PE=1 SV=2	36	9204.28	10573.2	11453.4	8970.39	11515.4	13390.2	11484.3	9544.83	8973.79	12517.1	11765.7	9709.31	10033	11418	9888.77	9576.07	0.687387	0.789616	0.855351	0.669919	0.859982	1	0.857664	0.71282	0.670173	0.934791	0.878676	0.725103	0.749276	0.852713	0.738505	0.715152	9204.28	9848.28	10282.8	8178.08	10410.9	12278.1	10641.4	8324.37	8609.59	12055.9	13874.7
sp|O60493|SNX3_HUMAN	sp	O60493	SNX3	SNX3	Sorting nexin-3 OS=Homo sapiens GN=SNX3 PE=1 SV=3	13	2661.58	2648.34	2576.73	2468.54	2156.45	2306.53	2098.62	2178.92	2148.02	2450.66	2290.91	2327.86	2064.21	2497.46	2354.34	2426.97	1	0.995027	0.96812	0.927473	0.810215	0.866603	0.788485	0.818657	0.807046	0.920754	0.860734	0.874614	0.775557	0.938338	0.884566	0.911852	2661.58	2466.78	2313.38	2250.51	1949.62	2114.96	1944.58	1900.31	2060.84	2360.37	2701.56
sp|O60499|STX10_HUMAN	sp	O60499	STX10	STX10	Syntaxin-10 OS=Homo sapiens GN=STX10 PE=1 SV=1	1	200.614	173.518	153.865	160.23	159.8	152.932	125.449	137.171	164.743	130.236	121.848	133.525	142.361	124.874	123.384	142.405	1	0.864935	0.766972	0.798699	0.796554	0.76232	0.625324	0.683753	0.821194	0.649189	0.607374	0.665583	0.709625	0.622457	0.61503	0.709847	200.614	161.622	138.14	146.078	144.473	140.23	116.241	119.631	158.057	125.438	143.689
sp|O60502|OGA_HUMAN	sp	O60502	OGA	MGEA5	Protein O-GlcNAcase OS=Homo sapiens GN=MGEA5 PE=1 SV=2	14	1980.81	2093.55	2142.89	2373.72	2712.83	2153.86	2195.58	2480.33	3391.8	2657.15	2520.59	2928.32	3312.13	2789.66	3106.43	3176.68	0.583999	0.617237	0.631784	0.699839	0.799818	0.63502	0.64732	0.731272	1	0.783403	0.743142	0.863352	0.97651	0.822471	0.915863	0.936576	1980.81	1950.02	1923.88	2164.06	2452.63	1974.97	2034.43	2163.18	3254.15	2559.25	2972.41
sp|O60503|ADCY9_HUMAN	sp	O60503	ADCY9	ADCY9	Adenylate cyclase type 9 OS=Homo sapiens GN=ADCY9 PE=1 SV=4	1	661.557	490.221	455.458	452.551	405.392	381.885	360.095	320.542	343.202	294.535	306.428	269.34	337.237	309.056	285.167	325.425	1	0.741012	0.688464	0.68407	0.612785	0.577252	0.544314	0.484526	0.518779	0.445215	0.463193	0.407131	0.509762	0.467164	0.431054	0.491908	661.557	456.613	408.909	412.58	366.51	350.167	333.664	279.555	329.273	283.683	361.356
sp|O60504|VINEX_HUMAN	sp	O60504	VINEX	SORBS3	Vinexin OS=Homo sapiens GN=SORBS3 PE=1 SV=2	3	527.708	496.739	516.991	602.127	514.971	394.11	338.235	349.913	568.536	422.999	447.479	473.589	527.796	499.613	525.699	508.213	0.876407	0.824975	0.858608	1	0.855254	0.654531	0.561734	0.581129	0.944213	0.702508	0.743164	0.786527	0.876553	0.829748	0.873071	0.84403	527.708	462.684	464.153	548.944	465.579	361.377	313.409	305.171	545.462	407.414	527.69
sp|O60506|HNRPQ_HUMAN	sp	O60506	HNRPQ	SYNCRIP	Heterogeneous nuclear ribonucleoprotein Q OS=Homo sapiens GN=SYNCRIP PE=1 SV=2	55	15985.1	14397.9	14117	14101	15270.9	14282.6	15133.4	14958.5	14982.6	13845.3	14364	14781.5	15203.5	13955.4	14599.9	14974.2	1	0.900707	0.883134	0.882132	0.955319	0.893492	0.946717	0.935777	0.937283	0.866139	0.898584	0.924702	0.951103	0.873028	0.913346	0.93676	15985.1	13410.8	12674.2	12855.5	13806.2	13096.3	14022.6	13045.8	14374.5	13335.2	16938.7
sp|O60506-3|HNRPQ_HUMAN	sp	O60506-3	HNRPQ	SYNCRIP	Isoform 3 of Heterogeneous nuclear ribonucleoprotein Q OS=Homo sapiens GN=SYNCRIP	2	601.208	666.01	610.635	618.547	675.549	625.243	637.295	617.8	704.756	672.391	696.116	694.055	676.312	667.339	705.21	681.73	0.852524	0.944414	0.865892	0.877111	0.957941	0.886605	0.903695	0.876051	0.999357	0.953463	0.987105	0.984183	0.959023	0.946299	1	0.966706	601.208	620.35	548.227	563.914	610.755	573.312	590.518	538.804	676.154	647.618	820.895
sp|O60507|TPST1_HUMAN	sp	O60507	TPST1	TPST1	Protein-tyrosine sulfotransferase 1 OS=Homo sapiens GN=TPST1 PE=2 SV=1	1	48.8274	50.8343	58.2957	50.6941	56.4749	72.2179	50.9733	43.5502	46.2103	41.0316	33.2308	35.3882	45.2904	39.4983	43.0954	35.6014	0.676112	0.703902	0.807219	0.701961	0.782007	1	0.705826	0.603039	0.639874	0.568164	0.460147	0.49002	0.627136	0.546933	0.596742	0.492972	48.8274	47.3492	52.3377	46.2166	51.0582	66.2197	47.2319	37.9816	44.3349	39.5198	39.1875
sp|O60508|PRP17_HUMAN	sp	O60508	PRP17	CDC40	Pre-mRNA-processing factor 17 OS=Homo sapiens GN=CDC40 PE=1 SV=1	12	3331.14	3293.6	3104.53	2787.09	3097.7	3008.35	2986.12	2753.71	2950.23	2993.73	3075.16	2705.79	3012.18	2898.01	2892.76	2852.7	1	0.988731	0.931972	0.836677	0.929922	0.9031	0.896425	0.826656	0.885653	0.89871	0.923154	0.812273	0.90425	0.869976	0.8684	0.856373	3331.14	3067.8	2787.24	2540.92	2800.59	2758.49	2766.94	2401.6	2830.5	2883.43	3626.38
sp|O60513|B4GT4_HUMAN	sp	O60513	B4GT4	B4GALT4	Beta-1,4-galactosyltransferase 4 OS=Homo sapiens GN=B4GALT4 PE=1 SV=1	8	2494.12	1922.17	2190.33	2315.6	1027.42	1129.94	979.901	973.02	1293.64	1214.97	1317.07	1175.5	1133.43	1052.37	961.83	982.338	1	0.77068	0.878196	0.928426	0.411938	0.453041	0.392884	0.390125	0.518677	0.487135	0.528068	0.471307	0.45444	0.421941	0.385639	0.393862	2494.12	1790.39	1966.47	2111.08	928.879	1036.09	907.977	848.603	1241.14	1170.21	1553.15
sp|O60518|RNBP6_HUMAN	sp	O60518	RNBP6	RANBP6	Ran-binding protein 6 OS=Homo sapiens GN=RANBP6 PE=1 SV=2	3	577.558	638.407	656.662	595.902	665.83	629.789	706.57	676.603	656.41	666.907	688.723	642.414	645.015	674.229	616.125	635.223	0.81741	0.903529	0.929366	0.843372	0.94234	0.891332	1	0.957587	0.929009	0.943865	0.974741	0.9092	0.912882	0.954228	0.871994	0.899023	577.558	594.639	589.55	543.269	601.968	577.481	654.709	590.088	629.77	642.336	812.177
sp|O60524|NEMF_HUMAN	sp	O60524	NEMF	NEMF	Nuclear export mediator factor NEMF OS=Homo sapiens GN=NEMF PE=1 SV=4	16	3551.19	3918.44	4162.19	4334.01	4360.82	3754.52	3207.18	3241.25	4922.91	4023.51	3921.44	3825.21	4659.12	4405.2	4470.58	4440.4	0.721359	0.795959	0.845472	0.880375	0.885821	0.762662	0.651481	0.6584	1	0.817303	0.796569	0.777021	0.946416	0.894836	0.908116	0.901985	3551.19	3649.8	3736.8	3951.21	3942.56	3442.68	2971.78	2826.8	4723.12	3875.27	4624.36
sp|O60547|GMDS_HUMAN	sp	O60547	GMDS	GMDS	GDP-mannose 4,6 dehydratase OS=Homo sapiens GN=GMDS PE=1 SV=1	6	905.664	897.214	1018.98	1390.52	993.101	881.613	766.279	865.863	1419.61	1179.51	1305.8	1453.67	1254.12	1273.52	1290.83	1477.42	0.613004	0.607284	0.689702	0.941179	0.672186	0.596724	0.51866	0.586064	0.960874	0.798356	0.883835	0.983921	0.848856	0.86199	0.873705	1	905.664	835.703	914.838	1267.7	897.85	808.389	710.035	755.148	1362	1136.05	1539.86
sp|O60551|NMT2_HUMAN	sp	O60551	NMT2	NMT2	Glycylpeptide N-tetradecanoyltransferase 2 OS=Homo sapiens GN=NMT2 PE=1 SV=1	15	2501.57	2515.43	2563.27	2500.74	2573.38	2175.37	2083.04	2137.72	2773.03	2321.84	2330.53	2399.53	2498.68	2336.57	2481.65	2502.63	0.902106	0.907105	0.924357	0.901806	0.928002	0.784473	0.751179	0.770897	1	0.837291	0.840427	0.865307	0.901065	0.842606	0.894922	0.902489	2501.57	2342.98	2301.3	2279.86	2326.56	1994.69	1930.15	1864.38	2660.49	2236.29	2748.28
sp|O60563|CCNT1_HUMAN	sp	O60563	CCNT1	CCNT1	Cyclin-T1 OS=Homo sapiens GN=CCNT1 PE=1 SV=1	6	1428.96	1112.23	1115.65	1100.33	1135.79	1091.09	1051.78	1055.04	1062.15	970.993	992.656	1005.17	1131.74	986.394	969.197	997.873	1	0.778351	0.780744	0.770019	0.794834	0.763557	0.736047	0.738331	0.743301	0.67951	0.69467	0.703425	0.792004	0.690288	0.678253	0.698321	1428.96	1035.98	1001.63	1003.14	1026.85	1000.47	974.582	920.14	1019.04	935.218	1170.59
sp|O60566-3|BUB1B_HUMAN	sp	O60566-3	BUB1B	BUB1B	Isoform 3 of Mitotic checkpoint serine/threonine-protein kinase BUB1 beta OS=Homo sapiens GN=BUB1B	4	258.283	310.646	323.323	297.586	188.284	260.859	222.129	212.946	210.171	334.384	302.691	249.194	203.512	330.753	290.82	285.858	0.772414	0.92901	0.966923	0.889953	0.563077	0.780118	0.664293	0.63683	0.628531	1	0.905221	0.745233	0.608618	0.989142	0.86972	0.854879	258.283	289.349	290.279	271.302	170.225	239.193	205.825	185.717	201.641	322.064	356.949
sp|O60568|PLOD3_HUMAN	sp	O60568	PLOD3	PLOD3	Procollagen-lysine,2-oxoglutarate 5-dioxygenase 3 OS=Homo sapiens GN=PLOD3 PE=1 SV=1	24	3088.87	3640.49	3788	3539.67	3334.61	5209.8	6076.92	6582.4	3241.48	4724.74	5263.16	5423.74	3520.02	4289.15	4227	4299.71	0.469262	0.553065	0.575475	0.537748	0.506595	0.791474	0.923207	1	0.492447	0.717784	0.799581	0.823977	0.534763	0.65161	0.642167	0.653213	3088.87	3390.91	3400.86	3227.03	3014.78	4777.09	5630.88	5740.73	3109.93	4550.66	6206.59
sp|O60573|IF4E2_HUMAN	sp	O60573	IF4E2	EIF4E2	Eukaryotic translation initiation factor 4E type 2 OS=Homo sapiens GN=EIF4E2 PE=1 SV=1	7	1524.79	1606.26	1319.41	1155.33	825.267	850.584	694.011	585.163	762.302	871.231	822.78	633.924	731.013	838.039	812.056	692.991	0.949279	1	0.821415	0.719269	0.513781	0.529542	0.432066	0.364301	0.474581	0.542397	0.512233	0.394658	0.455102	0.521732	0.505557	0.431431	1524.79	1496.14	1184.56	1053.29	746.113	779.937	643.071	510.34	731.364	839.132	970.264
sp|O60583|CCNT2_HUMAN	sp	O60583	CCNT2	CCNT2	Cyclin-T2 OS=Homo sapiens GN=CCNT2 PE=1 SV=2	1	769.176	639.169	616.412	594.01	662.952	608.261	548.474	499.82	582.182	589.153	529.67	520.719	553.575	483.133	471.293	451.685	1	0.830979	0.801392	0.772268	0.861898	0.790796	0.713067	0.649813	0.75689	0.765953	0.68862	0.676983	0.719699	0.628117	0.612724	0.587233	769.176	595.349	553.413	541.544	599.366	557.741	508.217	435.91	558.554	567.446	624.614
sp|O60610|DIAP1_HUMAN	sp	O60610	DIAP1	DIAPH1	Protein diaphanous homolog 1 OS=Homo sapiens GN=DIAPH1 PE=1 SV=2	50	9602.28	12219.2	12637.1	13122.8	10058.4	11546.8	10508.2	12089.9	13240.2	16225.4	16280.5	17558.4	11578.7	15887	15392.4	14706.7	0.546876	0.695917	0.719719	0.747377	0.57285	0.657624	0.598468	0.688552	0.754068	0.92408	0.927219	1	0.659436	0.904808	0.87664	0.837589	9602.28	11381.5	11345.6	11963.7	9093.63	10587.8	9736.87	10544	12702.9	15627.6	19198.8
sp|O60613|SEP15_HUMAN	sp	O60613	2015-09-01	2015-09-01	15 kDa selenoprotein OS=Homo sapiens GN=SEP15 PE=1 SV=3	3	484.899	441.572	431.519	416.321	504.384	471.606	442.554	408.544	443.08	436.578	448.937	426.947	472.491	426.498	403.927	411.108	0.961369	0.875468	0.855537	0.825406	1	0.935014	0.877415	0.809986	0.878458	0.865567	0.890069	0.846473	0.936768	0.845582	0.800833	0.81507	484.899	411.299	387.417	379.55	456.007	432.436	410.071	356.305	425.098	420.493	529.409
sp|O60637|TSN3_HUMAN	sp	O60637	TSN3	TSPAN3	Tetraspanin-3 OS=Homo sapiens GN=TSPAN3 PE=2 SV=1	4	557.148	724.565	690.684	509.752	1221.43	1172.06	1424.46	1473.89	838.975	946.067	1032.01	998.712	995.935	847.832	935.104	845.371	0.378012	0.4916	0.468612	0.345854	0.828712	0.795213	0.966465	1	0.569225	0.641884	0.700195	0.677602	0.675718	0.575234	0.634446	0.573564	557.148	674.891	620.094	464.728	1104.28	1074.71	1319.91	1285.43	804.926	911.21	1217
sp|O60645|EXOC3_HUMAN	sp	O60645	EXOC3	EXOC3	Exocyst complex component 3 OS=Homo sapiens GN=EXOC3 PE=1 SV=2	11	1573.9	1777.13	2062.02	1927.81	2129.19	2003.95	2191.97	2285.96	2116.01	1937.87	2308.13	2440.52	2237.17	2094.54	2408.25	2555.63	0.615857	0.695377	0.806856	0.754341	0.833137	0.784133	0.857702	0.89448	0.82798	0.758275	0.903158	0.954961	0.875389	0.819581	0.942331	1	1573.9	1655.29	1851.28	1757.54	1924.97	1837.51	2031.08	1993.66	2030.13	1866.47	2721.87
sp|O60658|PDE8A_HUMAN	sp	O60658	PDE8A	PDE8A	High affinity cAMP-specific and IBMX-insensitive 3',5'-cyclic phosphodiesterase 8A OS=Homo sapiens GN=PDE8A PE=1 SV=2	2	947.517	730.255	725.527	1106.29	716.821	595.604	643.291	1044.32	629.677	605.365	576.08	817.767	556.271	527.941	507.675	590.004	0.856479	0.660092	0.655818	1	0.647949	0.538378	0.581483	0.943978	0.569178	0.547201	0.52073	0.739196	0.502825	0.477216	0.458898	0.533316	947.517	680.19	651.376	1008.58	648.069	546.135	596.074	910.783	604.122	583.061	679.343
sp|O60664|PLIN3_HUMAN	sp	O60664	PLIN3	PLIN3	Perilipin-3 OS=Homo sapiens GN=PLIN3 PE=1 SV=3	28	6388.03	6207.25	6182.05	7720.49	6789.6	5036.98	4690.05	5122.38	7154.84	6251.89	5784.94	6304.99	6656.78	7137.4	6722.33	6946.65	0.827413	0.803998	0.800733	1	0.879426	0.652418	0.607482	0.663479	0.926734	0.80978	0.749298	0.816656	0.862223	0.924475	0.870713	0.899769	6388.03	5781.7	5550.23	7038.58	6138.39	4618.63	4345.81	4467.4	6864.46	6021.55	6821.9
sp|O60669|MOT2_HUMAN	sp	O60669	MOT2	SLC16A7	Monocarboxylate transporter 2 OS=Homo sapiens GN=SLC16A7 PE=1 SV=2	4	401.78	269.956	247.883	307.741	2715.03	1151.27	1095.69	849.399	4122.3	1620.85	1790.98	1534.39	2966.87	1459.57	1735.9	1921.66	0.097465	0.0654866	0.0601322	0.0746527	0.658619	0.279279	0.265796	0.20605	1	0.39319	0.434462	0.372217	0.719713	0.354067	0.4211	0.466162	401.78	251.448	222.549	280.56	2454.62	1055.65	1015.27	740.789	3955	1561.13	2112.02
sp|O60671|RAD1_HUMAN	sp	O60671	RAD1	RAD1	Cell cycle checkpoint protein RAD1 OS=Homo sapiens GN=RAD1 PE=1 SV=1	1	149.756	174.742	156.159	159.517	132.113	146.062	167.726	140.34	147.942	163.936	166.773	152.054	134.926	153.132	156.505	152.92	0.857013	1	0.893654	0.912874	0.756049	0.835875	0.959849	0.803126	0.846632	0.938161	0.954395	0.870166	0.772144	0.876335	0.895635	0.87512	149.756	162.762	140.199	145.428	119.442	133.931	155.415	122.395	141.938	157.896	196.667
sp|O60675|MAFK_HUMAN	sp	O60675	MAFK	MAFK	Transcription factor MafK OS=Homo sapiens GN=MAFK PE=1 SV=1	2	491.168	599.301	671.224	529.787	160.271	330.389	443.138	470.794	235.809	395.561	608.1	736.175	264.097	329.883	379.321	327.258	0.667189	0.814074	0.911772	0.719648	0.217708	0.448791	0.601946	0.639513	0.320317	0.537319	0.826027	1	0.358742	0.448103	0.515259	0.444539	491.168	558.214	602.623	482.994	144.899	302.948	410.612	410.595	226.239	380.987	717.103
sp|O60678|ANM3_HUMAN	sp	O60678	ANM3	PRMT3	Protein arginine N-methyltransferase 3 OS=Homo sapiens GN=PRMT3 PE=1 SV=3	11	2141.29	2704.76	2456.03	2382.26	2590.92	2574.79	1829.89	1773.58	3369.69	3279.43	2601.3	2230.1	2936.91	3363.27	3016.08	2756.76	0.635457	0.802675	0.728861	0.706968	0.768891	0.764105	0.543045	0.526334	1	0.973214	0.771972	0.661811	0.871568	0.998096	0.895062	0.818105	2141.29	2519.33	2205.02	2171.85	2342.42	2360.94	1695.58	1546.8	3232.93	3158.6	3067.59
sp|O60684|IMA7_HUMAN	sp	O60684	IMA7	KPNA6	Importin subunit alpha-7 OS=Homo sapiens GN=KPNA6 PE=1 SV=1	17	2569.15	2573.21	2637.41	2559.83	2534.41	2754.42	2354.36	2691.33	2843.01	3012.08	2767.44	2897.7	2812.89	3234.35	2953.71	2975.94	0.794333	0.795589	0.815438	0.79145	0.783593	0.851616	0.727923	0.832109	0.879006	0.931278	0.855642	0.895916	0.869692	1	0.913233	0.920106	2569.15	2396.8	2367.86	2333.73	2291.33	2525.65	2181.55	2347.2	2727.63	2901.1	3263.51
sp|O60701|UGDH_HUMAN	sp	O60701	UGDH	UGDH	UDP-glucose 6-dehydrogenase OS=Homo sapiens GN=UGDH PE=1 SV=1	113	27702.8	30411.5	29859.6	36375.2	30155.6	23773.3	22440.4	22505.5	35709.7	26531.6	27607.4	27756.1	34478.3	32794.9	33706.4	34086.2	0.761584	0.836051	0.820878	1	0.829015	0.653558	0.616914	0.618704	0.981703	0.729387	0.758963	0.763049	0.947852	0.901572	0.92663	0.937071	27702.8	28326.6	26807.9	33162.4	27263.3	21798.8	20793.3	19627.8	34260.4	25554.1	32556.1
sp|O60716-3|CTND1_HUMAN	sp	O60716-3	CTND1	CTNND1	Isoform 1AC of Catenin delta-1 OS=Homo sapiens GN=CTNND1	67	14832.8	12810	12661.1	13966.9	21178.9	19609.3	19892.3	18774.1	19684.6	16586.9	16756.3	17503.3	20124.3	16092.3	16971.6	18034.3	0.700356	0.604847	0.597815	0.659472	1	0.925886	0.939248	0.88645	0.929442	0.78318	0.791178	0.826451	0.950204	0.759826	0.801346	0.851521	14832.8	11931.8	11367.1	12733.3	19147.6	17980.6	18432.2	16373.5	18885.7	15975.8	19759.9
sp|O60749|SNX2_HUMAN	sp	O60749	SNX2	SNX2	Sorting nexin-2 OS=Homo sapiens GN=SNX2 PE=1 SV=2	20	5250.24	5382.52	5652.72	6461.47	5685.75	5401.41	4964.14	5596.71	6598.78	6125.76	6156.99	7239.76	6051.22	6508.31	6662.32	7244.12	0.724759	0.74302	0.780319	0.891961	0.784878	0.745628	0.685265	0.772587	0.910916	0.845618	0.84993	0.999399	0.835329	0.898427	0.919687	1	5250.24	5013.51	5075	5890.76	5140.41	4952.79	4599.78	4881.08	6330.97	5900.06	7260.64
sp|O60762|DPM1_HUMAN	sp	O60762	DPM1	DPM1	Dolichol-phosphate mannosyltransferase subunit 1 OS=Homo sapiens GN=DPM1 PE=1 SV=1	12	2430.42	2125.19	2242.55	2154	2588.47	2510.24	2813.39	2680.67	2249.81	2153.16	2454.2	2235.36	2435.44	2168.9	2214.87	2254.35	0.863876	0.755383	0.797101	0.765625	0.920053	0.892248	1	0.952825	0.799679	0.765326	0.872329	0.794543	0.865662	0.770919	0.787262	0.801294	2430.42	1979.49	2013.36	1963.75	2340.2	2301.75	2606.89	2337.9	2158.5	2073.83	2894.12
sp|O60763|USO1_HUMAN	sp	O60763	USO1	USO1	General vesicular transport factor p115 OS=Homo sapiens GN=USO1 PE=1 SV=2	46	12114.5	12250	12252.5	12598.6	10919.9	11246.9	11391.8	11786.5	11147.9	10333.5	10820.3	11620.4	11241.5	11106.3	11827.2	12252	0.961578	0.972336	0.972535	1	0.866758	0.892715	0.904218	0.935543	0.884858	0.82021	0.858849	0.92236	0.892281	0.881555	0.938774	0.972491	12114.5	11410.2	11000.3	11485.8	9872.54	10312.8	10555.7	10279.4	10695.5	9952.74	12759.8
sp|O60783|RT14_HUMAN	sp	O60783	RT14	MRPS14	28S ribosomal protein S14, mitochondrial OS=Homo sapiens GN=MRPS14 PE=1 SV=1	6	649.997	507.272	532.726	563.714	694.003	534.191	632.78	602.418	648.953	485.04	528.914	554.473	712.636	493.392	540.69	604.686	0.912103	0.711826	0.747543	0.791027	0.973854	0.749599	0.887944	0.845338	0.910639	0.680628	0.742194	0.778059	1	0.692349	0.758719	0.84852	649.997	472.495	478.28	513.924	627.439	489.823	586.335	525.389	622.616	467.169	623.722
sp|O60784-2|TOM1_HUMAN	sp	O60784-2	TOM1	TOM1	Isoform 2 of Target of Myb protein 1 OS=Homo sapiens GN=TOM1	8	1139.07	1039.35	1176.25	1371.66	1534.03	1059.9	966.389	1052.29	1488.67	986.604	1054.85	1294.48	1433.77	1066.61	1215.95	1497.11	0.742533	0.677526	0.766766	0.894153	1	0.69092	0.629966	0.685965	0.970426	0.643144	0.68763	0.843841	0.934641	0.6953	0.792651	0.975931	1139.07	968.092	1056.03	1250.51	1386.9	971.864	895.457	917.74	1428.25	950.254	1243.93
sp|O60825|F262_HUMAN	sp	O60825	F262	PFKFB2	6-phosphofructo-2-kinase/fructose-2,6-bisphosphatase 2 OS=Homo sapiens GN=PFKFB2 PE=1 SV=2	3	574.247	678.101	783.997	771.572	909.65	735.314	784.318	845.175	1073.74	885.502	926.631	1080.22	994.96	1033.61	1004.49	1073.69	0.531603	0.627745	0.725777	0.714274	0.842099	0.680709	0.726074	0.782411	0.994001	0.819744	0.857819	1	0.921073	0.956849	0.929892	0.993953	574.247	631.612	703.871	703.423	822.403	674.241	726.75	737.105	1030.16	852.877	1092.73
sp|O60826|CCD22_HUMAN	sp	O60826	CCD22	CCDC22	Coiled-coil domain-containing protein 22 OS=Homo sapiens GN=CCDC22 PE=1 SV=1	12	2540.63	2833.5	3011.9	3111.39	3262.09	2730.34	2801.73	2757.97	3225.31	2783.67	2800.68	2931.75	3285.24	2973.56	3141.38	3209.28	0.773346	0.862493	0.916798	0.947082	0.992952	0.831093	0.852824	0.839504	0.981756	0.847326	0.852505	0.892399	1	0.905128	0.95621	0.976877	2540.63	2639.24	2704.08	2836.58	2949.21	2503.57	2596.09	2405.32	3094.41	2681.11	3302.71
sp|O60828|PQBP1_HUMAN	sp	O60828	PQBP1	PQBP1	Polyglutamine-binding protein 1 OS=Homo sapiens GN=PQBP1 PE=1 SV=1	7	1591.22	1712.56	1539.78	1603.82	1801.72	1828.68	1932.72	1870.65	1784.51	1980.67	1928.93	1801.42	1834.52	1892.63	1940.52	1859.98	0.803377	0.864638	0.777405	0.809736	0.909653	0.923268	0.975793	0.944457	0.900967	1	0.973879	0.909504	0.926212	0.955555	0.979733	0.939069	1591.22	1595.15	1382.41	1462.16	1628.91	1676.8	1790.86	1631.46	1712.09	1907.69	2274.69
sp|O60830-2|TI17B_HUMAN	sp	O60830-2	TI17B	TIMM17B	Isoform 2 of Mitochondrial import inner membrane translocase subunit Tim17-B OS=Homo sapiens GN=TIMM17B	2	225.135	133.637	150.669	179.169	199.21	203.809	201.888	225.704	197.881	160.415	153.903	197.46	247.99	175.572	187.937	221.911	0.907838	0.538879	0.607559	0.722484	0.803297	0.821841	0.814098	0.910132	0.797938	0.646861	0.6206	0.79624	1	0.707978	0.757839	0.894838	225.135	124.475	135.27	163.344	180.103	186.881	187.07	196.844	189.85	154.505	181.49
sp|O60831|PRAF2_HUMAN	sp	O60831	PRAF2	PRAF2	PRA1 family protein 2 OS=Homo sapiens GN=PRAF2 PE=1 SV=1	4	372.18	357.433	318.625	323.19	378.509	349.03	354.256	353.493	333.835	314.518	273.995	315.154	337.477	290.063	303.603	320.945	0.983279	0.944318	0.841791	0.853849	1	0.922119	0.935925	0.933909	0.881973	0.83094	0.72388	0.832619	0.891596	0.766331	0.802102	0.84792	372.18	332.928	286.061	294.644	342.205	320.041	328.254	308.293	320.286	302.93	323.109
sp|O60832|DKC1_HUMAN	sp	O60832	DKC1	DKC1	H/ACA ribonucleoprotein complex subunit 4 OS=Homo sapiens GN=DKC1 PE=1 SV=3	31	10219.1	8759.3	8863.26	8008.89	11040.1	8737.09	9896.97	9715.46	9681.09	7827.01	8461.21	8383.1	10310.2	7281.9	8227.71	8327.94	0.925635	0.793407	0.802824	0.725437	1	0.791396	0.896456	0.880016	0.876903	0.708962	0.766407	0.759332	0.933883	0.659587	0.745257	0.754335	10219.1	8158.78	7957.41	7301.51	9981.21	8011.42	9170.54	8473.18	9288.19	7538.63	9977.89
sp|O60841|IF2P_HUMAN	sp	O60841	IF2P	EIF5B	Eukaryotic translation initiation factor 5B OS=Homo sapiens GN=EIF5B PE=1 SV=4	44	15041.1	17268.7	16686.8	16816.8	12026.2	12461.2	11475.1	11502.9	14602.6	13659.1	14034.6	14147.5	14079.4	14445.7	14662	14564.1	0.871004	1	0.966305	0.973833	0.696414	0.721605	0.6645	0.666115	0.845613	0.790972	0.812718	0.819256	0.815311	0.836524	0.849049	0.843382	15041.1	16084.8	14981.4	15331.5	10872.7	11426.2	10632.8	10032.1	14010	13155.8	16550.3
sp|O60869|EDF1_HUMAN	sp	O60869	EDF1	EDF1	Endothelial differentiation-related factor 1 OS=Homo sapiens GN=EDF1 PE=1 SV=1	21	5223.32	6135.33	5697.6	6388.85	4223.35	5289.92	4621.38	4703.41	5166.14	6448.31	6149.42	6040.56	5048.82	6680.18	6227.67	6553.34	0.781913	0.918438	0.85291	0.956389	0.632221	0.791883	0.691805	0.704084	0.773352	0.965289	0.920547	0.904251	0.75579	1	0.93226	0.981012	5223.32	5714.71	5115.29	5824.56	3818.28	4850.56	4282.18	4102	4956.47	6210.73	7251.71
sp|O60870|KIN17_HUMAN	sp	O60870	KIN17	KIN	DNA/RNA-binding protein KIN17 OS=Homo sapiens GN=KIN PE=1 SV=2	7	1467.61	1750.84	1883.02	1723.77	1564.73	1712.43	1761.45	1634.33	1634.92	1807.94	1851.12	1796.27	1416.86	1612.3	1611.75	1577.61	0.779392	0.929807	1	0.91543	0.830967	0.909406	0.935438	0.867928	0.868245	0.960129	0.983062	0.95393	0.752443	0.856232	0.855939	0.837811	1467.61	1630.81	1690.57	1571.52	1414.65	1570.2	1632.16	1425.35	1568.57	1741.33	2182.94
sp|O60879|DIAP2_HUMAN	sp	O60879	DIAP2	DIAPH2	Protein diaphanous homolog 2 OS=Homo sapiens GN=DIAPH2 PE=1 SV=1	8	1230.67	1259.46	1376.17	1550.99	1219.87	1170.87	1039.81	1203.65	1480.75	1307.86	1259.24	1453.8	1304.36	1347.35	1399.99	1533.5	0.793474	0.812033	0.887283	1	0.786511	0.754916	0.670419	0.77605	0.954709	0.843239	0.811894	0.937338	0.840984	0.868702	0.90264	0.98872	1230.67	1173.11	1235.52	1414	1102.87	1073.62	963.492	1049.74	1420.65	1259.67	1484.96
sp|O60884|DNJA2_HUMAN	sp	O60884	DNJA2	DNAJA2	DnaJ homolog subfamily A member 2 OS=Homo sapiens GN=DNAJA2 PE=1 SV=1	29	7231.19	9096.4	8884.17	9077.99	7388.19	8061.77	7612.54	7510.96	8646.91	8878.76	8790.07	8791.51	7754.1	8391.19	8159.65	8199.22	0.794951	1	0.976669	0.997976	0.812211	0.88626	0.836874	0.825707	0.950586	0.976074	0.966325	0.966482	0.852437	0.922474	0.897019	0.901371	7231.19	8472.77	7976.19	8276.18	6679.57	7392.19	7053.79	6550.56	8295.98	8551.63	10365.7
sp|O60885|BRD4_HUMAN	sp	O60885	BRD4	BRD4	Bromodomain-containing protein 4 OS=Homo sapiens GN=BRD4 PE=1 SV=2	25	8549.04	7152.73	7201.39	7729.79	6964.13	7281.51	7124.12	6780.14	6914.6	6490.67	6932.89	6738.86	7238.61	6637.94	6678.05	6937.65	1	0.836671	0.842362	0.904171	0.81461	0.851734	0.833324	0.793088	0.808815	0.759228	0.810956	0.788259	0.846716	0.776454	0.781146	0.811512	8549.04	6662.36	6465.39	7047.06	6296.18	6676.73	6601.22	5913.19	6633.97	6251.53	8175.62
sp|O60888-2|CUTA_HUMAN	sp	O60888-2	CUTA	CUTA	Isoform A of Protein CutA OS=Homo sapiens GN=CUTA	12	1105.65	1258.52	1514.19	1734.5	1525.06	1434.39	1427.74	1545.11	1808.93	1556.8	1558.18	1728.94	1706.96	1806.35	1826.79	1900.34	0.581817	0.662261	0.796802	0.91273	0.802521	0.754804	0.75131	0.813069	0.9519	0.819221	0.81995	0.909803	0.89824	0.950538	0.961295	1	1105.65	1172.24	1359.44	1581.3	1378.79	1315.25	1322.95	1347.54	1735.52	1499.44	1837.49
sp|O60890|OPHN1_HUMAN	sp	O60890	OPHN1	OPHN1	Oligophrenin-1 OS=Homo sapiens GN=OPHN1 PE=1 SV=1	1	91.3903	104.204	82.6476	90.8102	73.1243	53.1196	47.3603	49.8835	68.4272	54.7454	57.7309	62.4013	69.5113	58.8276	55.6116	66.306	0.877036	1	0.793136	0.871469	0.701744	0.509768	0.454498	0.478712	0.656668	0.52537	0.55402	0.59884	0.667072	0.564545	0.533682	0.636312	91.3903	97.0596	74.2008	82.7894	66.1107	48.7077	43.8841	43.5051	65.6501	52.7284	68.0792
sp|O60906|NSMA_HUMAN	sp	O60906	NSMA	SMPD2	Sphingomyelin phosphodiesterase 2 OS=Homo sapiens GN=SMPD2 PE=1 SV=2	1	202.396	171.089	156.979	155.377	192.759	174.796	162.862	174.638	187.167	161.294	163.595	152.018	172.413	146.819	148.283	124.833	1	0.845321	0.775601	0.767686	0.952386	0.863633	0.804669	0.862855	0.924757	0.796921	0.808289	0.751092	0.851861	0.725403	0.732637	0.616775	202.396	159.36	140.935	141.653	174.271	160.278	150.908	152.308	179.571	155.351	192.919
sp|O60907|TBL1X_HUMAN	sp	O60907	TBL1X	TBL1X	F-box-like/WD repeat-containing protein TBL1X OS=Homo sapiens GN=TBL1X PE=1 SV=3	4	1166.83	1069.84	1059.81	947.762	1639.19	1318.01	1252.21	901.103	1332.87	1023.48	996.489	860.04	1399.96	1046.53	1017.11	993.716	0.711834	0.652666	0.646545	0.578189	1	0.804062	0.763921	0.549725	0.81313	0.624384	0.607915	0.524674	0.854055	0.638442	0.620498	0.606224	1166.83	996.497	951.495	864.051	1481.97	1208.54	1160.3	785.882	1278.78	985.775	1175.11
sp|O60911|CATL2_HUMAN	sp	O60911	CATL2	CTSV	Cathepsin L2 OS=Homo sapiens GN=CTSV PE=1 SV=2	3	2267.5	2554.34	2696.64	1976.8	1384.61	1481.28	1533.48	1073.48	985.263	1003.58	1441.38	1059.56	1167.79	1027.72	1161.51	1185.19	0.84086	0.947229	1	0.733059	0.513458	0.549305	0.568661	0.398079	0.365367	0.37216	0.534509	0.39292	0.433052	0.381111	0.430725	0.439505	2267.5	2379.22	2421.04	1802.2	1251.81	1358.25	1420.92	936.216	945.277	966.608	1699.75
sp|O60921|HUS1_HUMAN	sp	O60921	HUS1	HUS1	Checkpoint protein HUS1 OS=Homo sapiens GN=HUS1 PE=1 SV=1	3	709.598	914.701	949.848	762.979	728.18	724.176	967.302	917.673	762.337	847.726	925.003	919.288	691.308	789.914	763.612	700.358	0.733585	0.945621	0.981956	0.78877	0.752795	0.748655	1	0.948693	0.788107	0.876383	0.956271	0.950363	0.714676	0.816615	0.789424	0.724033	709.598	851.991	852.771	695.589	658.338	664.028	896.303	800.333	731.398	816.493	1090.81
sp|O60925|PFD1_HUMAN	sp	O60925	PFD1	PFDN1	Prefoldin subunit 1 OS=Homo sapiens GN=PFDN1 PE=1 SV=2	14	4217.7	4881.34	4838.23	5505.51	4057.78	4334.89	3700.55	4091.39	4949.82	5255.26	4779.59	4776.97	4240.72	5304.45	4927.71	4965.39	0.766087	0.886628	0.878797	1	0.73704	0.787373	0.672153	0.743145	0.899066	0.954546	0.868146	0.86767	0.770268	0.963481	0.895051	0.901894	4217.7	4546.69	4343.75	5019.24	3668.59	3974.85	3428.93	3568.24	4748.93	5061.64	5636.33
sp|O60927|PP1RB_HUMAN	sp	O60927	PP1RB	PPP1R11	Protein phosphatase 1 regulatory subunit 11 OS=Homo sapiens GN=PPP1R11 PE=1 SV=1	1	80.0984	108.032	132.325	151.513	125.461	129.506	102.161	126.866	160.437	137.136	138.134	176.44	144.234	182.817	171.093	180.496	0.438134	0.590931	0.72381	0.828769	0.686266	0.708392	0.558815	0.693949	0.877582	0.750124	0.755587	0.965115	0.788951	1	0.935867	0.9873	80.0984	100.626	118.801	138.131	113.428	118.75	94.6626	110.644	153.926	132.083	162.895
sp|O60930|RNH1_HUMAN	sp	O60930	RNH1	RNASEH1	Ribonuclease H1 OS=Homo sapiens GN=RNASEH1 PE=1 SV=2	2	189.678	222.904	237.221	233.709	168.774	168.865	160.22	148.493	187.359	193.52	207.903	192.005	201.111	197.286	191.231	193.245	0.799585	0.939648	1	0.985198	0.711463	0.71185	0.675405	0.625972	0.789809	0.815781	0.876413	0.809397	0.847781	0.831657	0.806134	0.814622	189.678	207.622	212.976	213.067	152.586	154.84	148.46	129.506	179.755	186.39	245.17
sp|O60934|NBN_HUMAN	sp	O60934	NBN	NBN	Nibrin OS=Homo sapiens GN=NBN PE=1 SV=1	24	7058.79	6469.65	6455.11	6286.29	6432.13	6645.8	6990.95	6523.44	5641.49	5750.07	6056.66	6077.78	5891.89	5303.04	5599.88	5646.24	1	0.916539	0.914478	0.890563	0.911223	0.941492	0.990389	0.924158	0.799214	0.814598	0.858031	0.861023	0.834689	0.751267	0.79332	0.799888	7058.79	6026.11	5795.38	5731.06	5815.21	6093.82	6477.82	5689.31	5412.53	5538.22	7142.32
sp|O60936-3|NOL3_HUMAN	sp	O60936-3	NOL3	NOL3	Isoform 3 of Nucleolar protein 3 OS=Homo sapiens GN=NOL3	6	399.723	441.553	374.919	511.23	473.287	352.156	342.146	396.458	576.719	428.189	395.019	498.841	517.751	499.889	492.576	537.28	0.693099	0.765629	0.650089	0.886446	0.820655	0.61062	0.593263	0.687437	1	0.742457	0.684941	0.864963	0.897753	0.866781	0.854101	0.931615	399.723	411.281	336.601	466.076	427.893	322.907	317.033	345.764	553.313	412.413	465.826
sp|O60941|DTNB_HUMAN	sp	O60941	DTNB	DTNB	Dystrobrevin beta OS=Homo sapiens GN=DTNB PE=1 SV=1	1	335.98	306.964	268.622	277.087	291.011	255.447	240.948	239.078	248.003	247.634	229.313	247.804	250.982	241.89	222.634	258.46	1	0.913637	0.799517	0.824711	0.866155	0.760303	0.717151	0.711584	0.738148	0.737049	0.682521	0.737556	0.747014	0.719955	0.66264	0.769271	335.98	285.919	241.168	252.613	263.099	234.23	223.263	208.508	237.938	238.51	270.418
sp|O60942|MCE1_HUMAN	sp	O60942	MCE1	RNGTT	mRNA-capping enzyme OS=Homo sapiens GN=RNGTT PE=1 SV=1	10	1838.35	1813.09	1763.87	1689.48	1652.08	1446.73	1630.04	1473.11	1546.57	1429.89	1533.82	1523.8	1457.88	1367.97	1422.78	1371.96	1	0.98626	0.959486	0.919021	0.898673	0.786972	0.886688	0.801323	0.84128	0.777813	0.834347	0.828895	0.793036	0.744128	0.773945	0.746301	1838.35	1688.79	1583.6	1540.26	1493.62	1326.57	1510.4	1284.75	1483.8	1377.21	1808.76
sp|O75027-2|ABCB7_HUMAN	sp	O75027-2	ABCB7	ABCB7	Isoform 2 of ATP-binding cassette sub-family B member 7, mitochondrial OS=Homo sapiens GN=ABCB7	6	2052.12	1860.13	1894.51	1776.86	2417.57	1902.08	1885.56	1772.97	2031.14	1596.46	1744.54	1616.18	2021.89	1497.29	1587.17	1495.12	0.848837	0.769421	0.783645	0.734979	1	0.786775	0.779941	0.733372	0.84016	0.660358	0.72161	0.668514	0.836331	0.619339	0.656517	0.618442	2052.12	1732.6	1700.89	1619.92	2185.69	1744.1	1747.16	1546.27	1948.71	1537.64	2057.25
sp|O75044|SRGP2_HUMAN	sp	O75044	SRGP2	SRGAP2	SLIT-ROBO Rho GTPase-activating protein 2 OS=Homo sapiens GN=SRGAP2 PE=1 SV=2	8	491.013	568.254	619.986	566.537	521.126	669.801	678.01	724.691	557.52	712.572	678.53	721.087	548.553	675.914	672.166	670.521	0.677548	0.784133	0.855518	0.781764	0.719101	0.924258	0.935586	1	0.769321	0.983277	0.936303	0.995028	0.756948	0.932693	0.927521	0.925252	491.013	529.296	556.622	516.498	471.143	614.17	628.245	632.027	534.893	686.318	800.157
sp|O75054-2|IGSF3_HUMAN	sp	O75054-2	IGSF3	IGSF3	Isoform 2 of Immunoglobulin superfamily member 3 OS=Homo sapiens GN=IGSF3	4	901.673	760.048	822.289	784.812	846.469	795.299	751.774	578.943	809.516	774.351	844.181	685.941	802.264	671.782	641.481	611.335	1	0.842931	0.911959	0.870396	0.938776	0.882026	0.833755	0.642077	0.897793	0.858794	0.936238	0.760742	0.88975	0.745039	0.711435	0.678	901.673	707.941	738.249	715.494	765.282	729.244	696.595	504.916	776.662	745.821	995.501
sp|O75063|XYLK_HUMAN	sp	O75063	XYLK	FAM20B	Glycosaminoglycan xylosylkinase OS=Homo sapiens GN=FAM20B PE=1 SV=1	6	1783.11	1723.82	1730.97	1484.08	1702.62	1894.35	1898.3	1709.96	1295.18	1437.41	1489.18	1270.43	1375.53	1317.84	1236.73	1148.49	0.939318	0.908085	0.911851	0.781793	0.896919	0.997916	1	0.900781	0.682285	0.757208	0.784481	0.669244	0.724608	0.69422	0.651495	0.605011	1783.11	1605.64	1554.06	1353	1539.32	1737.01	1758.97	1491.31	1242.62	1384.45	1756.12
sp|O75071|EFC14_HUMAN	sp	O75071	EFC14	EFCAB14	EF-hand calcium-binding domain-containing protein 14 OS=Homo sapiens GN=EFCAB14 PE=1 SV=1	1	40.583	39.1637	43.9836	28.0583	25.4484	47.0081	33.7295	30.0989	28.573	38.2897	30.6334	29.2473	27.8764	30.0171	19.7349	28.3556	0.863319	0.833125	0.93566	0.596883	0.541362	1	0.717525	0.640292	0.607831	0.814534	0.651662	0.622175	0.593012	0.638551	0.419819	0.603207	40.583	36.4787	39.4884	25.5801	23.0076	43.1038	31.2538	26.2503	27.4134	36.879	36.1245
sp|O75072|FKTN_HUMAN	sp	O75072	FKTN	FKTN	Fukutin OS=Homo sapiens GN=FKTN PE=1 SV=2	2	162.623	167.707	193.081	137.764	203.387	178.687	147.723	143.051	170.648	150.214	156.85	120.32	163.408	138.521	127.441	135.49	0.799572	0.824567	0.949328	0.677347	1	0.878555	0.726311	0.703345	0.839027	0.738563	0.771186	0.591582	0.803431	0.681069	0.626593	0.666166	162.623	156.209	173.348	125.596	183.88	163.846	136.88	124.76	163.722	144.68	184.965
sp|O75081|MTG16_HUMAN	sp	O75081	MTG16	CBFA2T3	Protein CBFA2T3 OS=Homo sapiens GN=CBFA2T3 PE=1 SV=2	1	67.4143	66.673	71.5917	69.0816	72.2687	66.9019	62.784	64.0744	75.0292	68.6453	62.5019	66.5445	67.3981	67.6875	64.7832	71.7031	0.898507	0.888628	0.954185	0.920729	0.963207	0.891679	0.836794	0.853992	1	0.914914	0.833034	0.886915	0.898291	0.902148	0.863439	0.955668	67.4143	62.1021	64.2749	62.98	65.3372	61.3453	58.1757	55.8814	71.9842	66.1161	73.7054
sp|O75083|WDR1_HUMAN	sp	O75083	WDR1	WDR1	WD repeat-containing protein 1 OS=Homo sapiens GN=WDR1 PE=1 SV=4	52	10535	11485.9	11925	14444.2	11095.2	11001.9	10234.7	11947.6	13254.1	13309.1	12495.8	13984	13227.8	14855.6	14756.7	14596.9	0.709158	0.773171	0.802722	0.972302	0.746866	0.740586	0.688941	0.804246	0.892194	0.895892	0.841149	0.941328	0.89042	1	0.993338	0.98258	10535	10698.5	10706.2	13168.4	10031	10088.1	9483.45	10419.9	12716.2	12818.7	14735.7
sp|O75094-4|SLIT3_HUMAN	sp	O75094-4	SLIT3	SLIT3	Isoform 4 of Slit homolog 3 protein OS=Homo sapiens GN=SLIT3	1	150.74	102.6	127.846	106.785	106.899	96.0582	63.3442	70.3614	96.3763	59.5834	66.675	68.6271	91.7475	76.6999	79.748	91.1614	1	0.680639	0.848124	0.708405	0.709162	0.637244	0.420222	0.466773	0.639354	0.395273	0.442318	0.455268	0.608647	0.508822	0.529043	0.604759	150.74	95.5656	114.78	97.3532	96.6461	88.0799	58.6948	61.3645	92.4649	57.3881	78.6266
sp|O75110|ATP9A_HUMAN	sp	O75110	ATP9A	ATP9A	Probable phospholipid-transporting ATPase IIA OS=Homo sapiens GN=ATP9A PE=1 SV=3	7	1319.82	1386.91	1325.63	1231.07	1592.13	1138.49	997.172	997.038	1492.34	1041.86	1080.97	1131.77	1335.17	1006.49	1036.8	1089.05	0.828967	0.871108	0.832618	0.773227	1	0.715075	0.626315	0.626231	0.937323	0.654381	0.678951	0.710855	0.83861	0.632167	0.651206	0.684024	1319.82	1291.83	1190.15	1122.34	1439.42	1043.93	923.981	869.55	1431.77	1003.47	1274.74
sp|O75113|N4BP1_HUMAN	sp	O75113	N4BP1	N4BP1	NEDD4-binding protein 1 OS=Homo sapiens GN=N4BP1 PE=1 SV=4	7	654.06	820.929	804.703	860.772	754.562	1020.18	978.616	1005.02	874.566	1294.96	1107.6	1100.83	844.51	1101.8	988.016	980.747	0.505081	0.633941	0.62141	0.664709	0.582691	0.78781	0.755711	0.776103	0.675361	1	0.855316	0.850084	0.652151	0.850835	0.762969	0.757356	654.06	764.648	722.46	784.745	682.19	935.451	906.787	876.515	839.072	1247.25	1306.14
sp|O75116|ROCK2_HUMAN	sp	O75116	ROCK2	ROCK2	Rho-associated protein kinase 2 OS=Homo sapiens GN=ROCK2 PE=1 SV=4	61	13245.4	17549.1	18022.8	18840.8	12214.2	16026.7	14348.2	15979.5	14408	18002.9	18287.6	19077.3	13709.7	17737.9	17755	17741.1	0.694302	0.919897	0.944724	0.987604	0.640249	0.840095	0.752112	0.837622	0.755246	0.943683	0.958608	1	0.718639	0.929791	0.930688	0.92996	13245.4	16346	16180.8	17176.7	11042.7	14695.6	13295.1	13936.3	13823.3	17339.6	21565.7
sp|O75122|CLAP2_HUMAN	sp	O75122	CLAP2	CLASP2	CLIP-associating protein 2 OS=Homo sapiens GN=CLASP2 PE=1 SV=2	1	48.6687	66.5691	49.6949	66.605	53.4527	49.723	47.7755	46.0131	55.8138	55.5995	46.4656	55.1539	49.5275	64.5308	50.6762	54.1025	0.730707	0.999462	0.746115	1	0.802534	0.746536	0.717296	0.690837	0.837982	0.834765	0.69763	0.828075	0.743601	0.968858	0.760847	0.81229	48.6687	62.0053	44.616	60.7221	48.3259	45.5932	44.2688	40.1296	53.5486	53.551	54.7946
sp|O75122-3|CLAP2_HUMAN	sp	O75122-3	CLAP2	CLASP2	Isoform 3 of CLIP-associating protein 2 OS=Homo sapiens GN=CLASP2	18	3726.77	4490.37	4445.8	4279.46	3664.27	3908.91	3448.81	3491.84	4328.26	4459.27	4319.96	4380.77	4120.27	4539.15	4430.06	4276.67	0.821027	0.989252	0.979434	0.942788	0.807259	0.861154	0.759791	0.769271	0.953539	0.9824	0.951711	0.965107	0.907717	1	0.975967	0.942173	3726.77	4182.52	3991.43	3901.48	3312.82	3584.25	3195.67	3045.35	4152.6	4294.97	5094.32
sp|O75127|PTCD1_HUMAN	sp	O75127	PTCD1	PTCD1	Pentatricopeptide repeat-containing protein 1, mitochondrial OS=Homo sapiens GN=PTCD1 PE=1 SV=2	9	2643.28	2765.98	2656.96	2211.89	2470.35	2553.18	2134.09	1944.35	2204.4	2258.22	2179.3	1922.11	2356.96	2188.09	2055.16	2074.82	0.95564	1	0.960585	0.799679	0.893119	0.923065	0.77155	0.702951	0.796971	0.816428	0.787894	0.694911	0.852124	0.791072	0.743014	0.750121	2643.28	2576.35	2385.41	2016.53	2233.41	2341.12	1977.45	1695.73	2114.94	2175.02	2569.94
sp|O75128-2|COBL_HUMAN	sp	O75128-2	COBL	COBL	Isoform 2 of Protein cordon-bleu OS=Homo sapiens GN=COBL	2	283.671	183.976	163.461	212.38	114.972	95.3824	85.5615	93.1917	179.734	137.472	157.787	137.224	139.74	121.301	124.238	144.915	1	0.648554	0.576235	0.748686	0.405302	0.336243	0.301622	0.32852	0.633602	0.484618	0.556234	0.483744	0.492613	0.427612	0.437965	0.510856	283.671	171.363	146.755	193.622	103.945	87.4603	79.2814	81.2756	172.44	132.407	186.071
sp|O75131|CPNE3_HUMAN	sp	O75131	CPNE3	CPNE3	Copine-3 OS=Homo sapiens GN=CPNE3 PE=1 SV=1	19	3719.8	5200.63	5108.92	5427.11	6280.57	5048.16	7341.85	5886.97	5634.76	6442.34	5595.65	6103.56	5163.71	6666.39	6201.24	6123.22	0.506657	0.708354	0.695863	0.739201	0.855447	0.687587	1	0.801836	0.767485	0.877481	0.762157	0.831338	0.703325	0.907999	0.844642	0.834016	3719.8	4844.09	4586.78	4947.76	5678.18	4628.88	6802.97	5134.22	5406.08	6204.98	6598.67
sp|O75143-5|ATG13_HUMAN	sp	O75143-5	ATG13	ATG13	Isoform 5 of Autophagy-related protein 13 OS=Homo sapiens GN=ATG13	1	76.3456	100.717	97.2979	79.3266	79.4258	71.9099	61.3638	49.2826	78.5753	82.9305	72.0692	60.4405	70.2013	82.9486	70.0279	72.838	0.758022	1	0.966053	0.787619	0.788604	0.71398	0.60927	0.489318	0.78016	0.823402	0.715562	0.600103	0.697016	0.823582	0.695295	0.723195	76.3456	93.812	87.3538	72.3201	71.8078	65.9373	56.8598	42.981	75.3864	79.875	84.9877
sp|O75146|HIP1R_HUMAN	sp	O75146	HIP1R	HIP1R	Huntingtin-interacting protein 1-related protein OS=Homo sapiens GN=HIP1R PE=1 SV=2	10	1113.24	1240.07	1228.35	1149.15	1021.82	1416.72	1507.35	1434.55	1200.97	1424.01	1516.96	1533.87	1146.51	1250.35	1214.19	1216.9	0.725772	0.808455	0.800817	0.749182	0.666171	0.923622	0.982708	0.935249	0.782967	0.928374	0.988977	1	0.747463	0.815158	0.791588	0.793351	1113.24	1155.05	1102.81	1047.65	923.815	1299.05	1396.71	1251.12	1152.23	1371.54	1788.88
sp|O75147|OBSL1_HUMAN	sp	O75147	OBSL1	OBSL1	Obscurin-like protein 1 OS=Homo sapiens GN=OBSL1 PE=1 SV=4	1	248.169	234.692	232.062	221.606	170.97	161.994	197.115	174.434	168.918	162.894	173.659	168.057	201.782	145.28	166.376	157.772	1	0.945694	0.935098	0.892965	0.688927	0.652755	0.794277	0.702885	0.680659	0.656382	0.699763	0.677189	0.813082	0.585407	0.670414	0.635743	248.169	218.602	208.345	202.033	154.572	148.539	182.647	152.13	162.063	156.892	204.788
sp|O75150|BRE1B_HUMAN	sp	O75150	BRE1B	RNF40	E3 ubiquitin-protein ligase BRE1B OS=Homo sapiens GN=RNF40 PE=1 SV=4	36	8190.99	7609.09	7588.53	7102.47	6610.65	7236.06	7483.3	6662.09	6293.77	6821.57	6989.02	6331.79	6270.49	6468.92	6009.5	6163.03	1	0.928959	0.926448	0.867108	0.807063	0.883417	0.913601	0.813343	0.768377	0.832814	0.853257	0.773019	0.765535	0.789761	0.733672	0.752415	8190.99	7087.43	6812.96	6475.15	5976.6	6635.06	6934.03	5810.23	6038.34	6570.24	8241.81
sp|O75151|PHF2_HUMAN	sp	O75151	PHF2	PHF2	Lysine-specific demethylase PHF2 OS=Homo sapiens GN=PHF2 PE=1 SV=4	7	1332.22	1180.64	1206.86	1083.29	1354.32	1240.39	1317.58	1249.96	1197.5	1115.35	1203.42	1141.76	1273.53	1062.04	1156.61	1152.04	0.983684	0.871762	0.891124	0.799879	1	0.915881	0.972874	0.922944	0.88421	0.823555	0.888579	0.843053	0.94035	0.784186	0.854017	0.850641	1332.22	1099.7	1083.52	987.608	1224.42	1137.37	1220.87	1090.13	1148.9	1074.26	1419.13
sp|O75152|ZC11A_HUMAN	sp	O75152	ZC11A	ZC3H11A	Zinc finger CCCH domain-containing protein 11A OS=Homo sapiens GN=ZC3H11A PE=1 SV=3	21	5567.51	5521.96	5901.86	5233.56	4419.94	5512.53	6033.02	5624.41	4011.9	5161.03	5749.07	5436.03	4081.44	4388.99	4470.05	4260.83	0.92284	0.915291	0.978261	0.867487	0.732625	0.913727	1	0.932272	0.664991	0.855465	0.952935	0.901047	0.676517	0.727496	0.740931	0.706252	5567.51	5143.39	5298.68	4771.31	3996.01	5054.68	5590.2	4905.24	3849.08	4970.88	6779.6
sp|O75153|CLU_HUMAN	sp	O75153	CLU	CLUH	Clustered mitochondria protein homolog OS=Homo sapiens GN=CLUH PE=1 SV=2	28	4193.95	6846.39	6367.94	5874.74	4195.69	5703.26	3839.22	3934.94	5065.97	7638.44	5839.13	5336.73	4881.47	7828.01	6420.23	5783.95	0.535762	0.874602	0.813481	0.750477	0.535984	0.728571	0.490447	0.502674	0.647159	0.975783	0.745928	0.681748	0.623591	1	0.820161	0.738878	4193.95	6377.02	5717.12	5355.86	3793.27	5229.57	3557.43	3431.79	4860.37	7357.01	6885.8
sp|O75164|KDM4A_HUMAN	sp	O75164	KDM4A	KDM4A	Lysine-specific demethylase 4A OS=Homo sapiens GN=KDM4A PE=1 SV=2	5	733.875	761.951	723.591	707.609	890.982	743.714	702.319	591.953	789.165	797.188	737.125	656.931	770.834	759.549	718.853	770.172	0.82367	0.855181	0.812127	0.794191	1	0.834713	0.788254	0.664383	0.885725	0.89473	0.827318	0.737312	0.865151	0.852486	0.806811	0.864409	733.875	709.713	649.638	645.11	805.525	681.944	650.77	516.262	757.137	767.817	869.255
sp|O75165|DJC13_HUMAN	sp	O75165	DJC13	DNAJC13	DnaJ homolog subfamily C member 13 OS=Homo sapiens GN=DNAJC13 PE=1 SV=5	27	5139.42	5353	5369.8	5101.28	5988.47	6159.94	5752.03	5600.15	6075.77	5723.78	5499.36	5254.29	6197.9	5621.54	5476.87	5542.98	0.829219	0.863679	0.866389	0.823065	0.966209	0.993876	0.928061	0.903556	0.980295	0.923502	0.887293	0.847752	1	0.907007	0.883666	0.894332	5139.42	4986.01	4820.99	4650.71	5414.1	5648.32	5329.84	4884.08	5829.19	5512.89	6485.12
sp|O75167-4|PHAR2_HUMAN	sp	O75167-4	PHAR2	PHACTR2	Isoform 4 of Phosphatase and actin regulator 2 OS=Homo sapiens GN=PHACTR2	5	644.712	655.347	634.739	696.02	539.193	581.631	477.627	464.357	665.126	688.646	774.069	687.037	572.095	638.678	660.513	695.722	0.832887	0.846626	0.820002	0.899169	0.696569	0.751394	0.617034	0.59989	0.859259	0.889644	1	0.887565	0.739075	0.825091	0.8533	0.898785	644.712	610.418	569.867	634.544	487.477	533.323	442.57	404.981	638.132	663.274	912.822
sp|O75175|CNOT3_HUMAN	sp	O75175	CNOT3	CNOT3	CCR4-NOT transcription complex subunit 3 OS=Homo sapiens GN=CNOT3 PE=1 SV=1	11	2603.79	2679.25	2603.43	2505.44	2518.99	2467.73	2236.4	2309.06	2907.17	2851.28	2792.09	2717.28	2859.2	2866.32	2774.09	2902.82	0.895645	0.921603	0.89552	0.861816	0.866478	0.848844	0.769271	0.794266	1	0.980777	0.960415	0.934685	0.983502	0.985949	0.954223	0.998506	2603.79	2495.57	2337.35	2284.15	2277.39	2262.77	2072.25	2013.81	2789.18	2746.23	3292.57
sp|O75179|ANR17_HUMAN	sp	O75179	ANR17	ANKRD17	Ankyrin repeat domain-containing protein 17 OS=Homo sapiens GN=ANKRD17 PE=1 SV=3	5	311.387	466.238	406.05	420.063	431.048	438.685	389.826	388.901	470.221	484.103	448.297	482.761	430.167	501.03	449.671	460.149	0.621494	0.93056	0.810432	0.838399	0.860324	0.875566	0.778049	0.776204	0.938509	0.966217	0.894752	0.963538	0.858567	1	0.897494	0.918406	311.387	434.274	364.551	382.961	389.705	402.249	361.213	339.174	451.137	466.267	528.655
sp|O75182|SIN3B_HUMAN	sp	O75182	SIN3B	SIN3B	Paired amphipathic helix protein Sin3b OS=Homo sapiens GN=SIN3B PE=1 SV=2	1	297.014	240.849	238.439	223.724	254.628	233.998	238.668	216.419	206.266	185.051	200.321	192.501	216.584	188.925	180.844	189.328	1	0.810901	0.802787	0.753245	0.857293	0.787835	0.803558	0.728648	0.694466	0.623038	0.674451	0.648121	0.729206	0.636081	0.608873	0.637437	297.014	224.337	214.07	203.964	230.206	214.563	221.15	188.746	197.895	178.233	236.229
sp|O75190|DNJB6_HUMAN	sp	O75190	DNJB6	DNAJB6	DnaJ homolog subfamily B member 6 OS=Homo sapiens GN=DNAJB6 PE=1 SV=2	5	1223.75	1629.86	1577.37	1563.82	1277.76	1437.26	1076.22	1017.3	1414.31	1611.94	1306.41	1191.08	1322.55	1554.93	1315.7	1301.56	0.750832	1	0.967796	0.959484	0.783972	0.881833	0.660314	0.624166	0.867749	0.989006	0.801545	0.730785	0.81145	0.95403	0.807248	0.798573	1223.75	1518.12	1416.16	1425.7	1155.21	1317.89	997.225	887.224	1356.91	1552.55	1540.58
sp|O75190-2|DNJB6_HUMAN	sp	O75190-2	DNJB6	DNAJB6	Isoform B of DnaJ homolog subfamily B member 6 OS=Homo sapiens GN=DNAJB6	1	256.693	245.682	245.032	275.726	196.519	256.774	190.668	178.292	246.337	327.789	232.476	208.027	220.429	248.872	195.58	208.587	0.783104	0.749514	0.747529	0.84117	0.599528	0.783351	0.581678	0.543922	0.751512	1	0.709226	0.634636	0.672472	0.759244	0.596665	0.636345	256.693	228.839	219.989	251.373	177.67	235.447	176.673	155.494	236.34	315.712	274.148
sp|O75191|XYLB_HUMAN	sp	O75191	XYLB	XYLB	Xylulose kinase OS=Homo sapiens GN=XYLB PE=1 SV=3	4	195.294	211.091	233.282	267.64	245.323	188.601	181.782	211.805	262.848	225.555	201.879	235.14	233.28	259.72	251.905	282.301	0.691794	0.747751	0.826359	0.948067	0.869011	0.668083	0.643928	0.75028	0.93109	0.798989	0.71512	0.832941	0.826353	0.92001	0.892328	1	195.294	196.619	209.44	244.001	221.793	172.936	168.439	184.722	252.18	217.245	238.066
sp|O75208|COQ9_HUMAN	sp	O75208	COQ9	COQ9	Ubiquinone biosynthesis protein COQ9, mitochondrial OS=Homo sapiens GN=COQ9 PE=1 SV=1	6	1227.28	975.709	1028.5	996.301	1430.85	936.218	1028.47	1078.58	1172.37	782.02	861.861	941.924	1171.71	762.354	879.838	1017.67	0.85773	0.68191	0.718805	0.696302	1	0.654311	0.718788	0.753809	0.819354	0.546543	0.602343	0.658298	0.818892	0.532799	0.614907	0.711236	1227.28	908.817	923.384	908.303	1293.61	858.459	952.986	940.67	1124.79	753.207	1016.35
sp|O75223|GGCT_HUMAN	sp	O75223	GGCT	GGCT	Gamma-glutamylcyclotransferase OS=Homo sapiens GN=GGCT PE=1 SV=1	8	1464.54	1658.89	1850	2206.74	1797.23	1625.75	1582.62	1891.24	2022.23	2187.37	1995.39	2339.15	1714.5	2361.79	2279.55	2246.69	0.620096	0.702385	0.783305	0.934349	0.760958	0.688353	0.670093	0.800762	0.856227	0.926148	0.84486	0.990414	0.72593	1	0.965176	0.951264	1464.54	1545.16	1660.93	2011.83	1624.85	1490.72	1466.46	1649.41	1940.16	2106.78	2353.06
sp|O75251|NDUS7_HUMAN	sp	O75251	NDUS7	NDUFS7	NADH dehydrogenase [ubiquinone] iron-sulfur protein 7, mitochondrial OS=Homo sapiens GN=NDUFS7 PE=1 SV=3	14	4089.25	3376.72	3506.51	3366.26	5285.49	3803.8	4100.52	3850.8	4633.08	3329.77	3876.55	3791.27	5368.88	3563.74	3937.3	4232.65	0.761658	0.628943	0.653119	0.626996	0.984468	0.708491	0.763758	0.717245	0.862952	0.620199	0.72204	0.706158	1	0.663777	0.733356	0.788369	4089.25	3145.22	3148.14	3068.94	4778.54	3487.87	3799.55	3358.41	4445.05	3207.09	4571.42
sp|O75298|RTN2_HUMAN	sp	O75298	RTN2	RTN2	Reticulon-2 OS=Homo sapiens GN=RTN2 PE=1 SV=1	1	418.405	272.476	324.423	356.607	210.715	166.56	188.677	169.258	178.666	120.632	166.474	178.601	173.82	124.465	163.094	180.482	1	0.651226	0.77538	0.852301	0.503616	0.398083	0.450943	0.404533	0.427017	0.288313	0.397878	0.426861	0.415434	0.297475	0.3898	0.431358	418.405	253.796	291.266	325.11	190.505	152.726	174.828	147.616	171.415	116.187	196.315
sp|O75306|NDUS2_HUMAN	sp	O75306	NDUS2	NDUFS2	NADH dehydrogenase [ubiquinone] iron-sulfur protein 2, mitochondrial OS=Homo sapiens GN=NDUFS2 PE=1 SV=2	22	6243.19	5083.14	5032.11	4824.33	7051.18	5167.09	5373.26	5041.07	5750.88	4237.84	4534.82	4216.91	6058.58	4158.66	4600.05	4660.53	0.885411	0.720892	0.713656	0.684187	1	0.732798	0.762037	0.714926	0.815591	0.601011	0.643129	0.598043	0.859229	0.589782	0.65238	0.660957	6243.19	4734.65	4517.82	4398.22	6374.88	4737.93	4978.87	4396.49	5517.48	4081.7	5347.69
sp|O75312|ZPR1_HUMAN	sp	O75312	ZPR1	ZPR1	Zinc finger protein ZPR1 OS=Homo sapiens GN=ZPR1 PE=1 SV=1	7	866.473	1100.88	1135.56	1308.33	886.837	1040.6	894.293	1060.05	1175	1414.71	1175.58	1365.01	1018.75	1444.13	1299.42	1318.89	0.599995	0.762315	0.786324	0.90596	0.614097	0.72057	0.619259	0.734036	0.813635	0.979628	0.814036	0.945208	0.705441	1	0.899789	0.913278	866.473	1025.41	1019.5	1192.77	801.778	954.17	828.653	924.501	1127.31	1362.59	1386.3
sp|O75319|DUS11_HUMAN	sp	O75319	DUS11	DUSP11	RNA/RNP complex-1-interacting phosphatase OS=Homo sapiens GN=DUSP11 PE=1 SV=1	3	106.577	126.196	123.49	119.849	113.553	126.02	108.809	109.378	111.908	123.383	100.05	104.711	122.887	130.645	120.578	131.007	0.813522	0.963275	0.942622	0.914827	0.866773	0.961933	0.830563	0.8349	0.854213	0.941805	0.7637	0.799279	0.938019	0.997237	0.920395	1	106.577	117.544	110.869	109.263	102.662	115.553	100.823	95.3919	107.366	118.837	117.984
sp|O75323|NIPS2_HUMAN	sp	O75323	NIPS2	GBAS	Protein NipSnap homolog 2 OS=Homo sapiens GN=GBAS PE=1 SV=1	16	6065.77	4663.47	4924.91	5162.05	7227.83	5452.03	6498.37	6200.11	5934.85	4201.98	4882.16	5216.17	6414.22	4172.88	4804.07	5157.71	0.839224	0.645209	0.681381	0.71419	1	0.75431	0.899076	0.85781	0.821111	0.581361	0.675467	0.721678	0.887433	0.577335	0.664663	0.71359	6065.77	4343.75	4421.57	4706.11	6534.59	4999.2	6021.4	5407.32	5693.99	4047.16	5757.29
sp|O75330-3|HMMR_HUMAN	sp	O75330-3	HMMR	HMMR	Isoform 3 of Hyaluronan mediated motility receptor OS=Homo sapiens GN=HMMR	15	2168.05	3737.73	3693.88	3311.44	1856.15	3421.95	3981.53	3094.62	2145.46	4186.49	5443.01	4491.78	2117.04	4461.03	3712.28	2906.97	0.398318	0.686703	0.678648	0.608385	0.341015	0.628687	0.731495	0.568549	0.394169	0.76915	1	0.825239	0.388947	0.819589	0.682027	0.534075	2168.05	3481.48	3316.36	3018.96	1678.12	3137.73	3689.29	2698.92	2058.39	4032.24	6418.67
sp|O75340|PDCD6_HUMAN	sp	O75340	PDCD6	PDCD6	Programmed cell death protein 6 OS=Homo sapiens GN=PDCD6 PE=1 SV=1	8	1318.09	1391.54	1333.44	1432.54	1808.87	1378.3	1778.74	1710.79	1651.62	1530.21	1716.59	1725.21	1742.19	1459.85	1618.67	1669.07	0.72868	0.769285	0.737166	0.79195	1	0.761964	0.983339	0.945778	0.913065	0.845945	0.948982	0.953747	0.963136	0.80705	0.894847	0.92271	1318.09	1296.14	1197.16	1306.01	1635.38	1263.82	1648.18	1492.04	1584.59	1473.83	2024.29
sp|O75347|TBCA_HUMAN	sp	O75347	TBCA	TBCA	Tubulin-specific chaperone A OS=Homo sapiens GN=TBCA PE=1 SV=3	17	3871.45	4439.81	4942.14	7109.44	4821.6	5178.37	4401.05	5334.52	6252.62	7160.58	6119.8	6971.69	5464.3	8172.83	7549.78	7340.5	0.473698	0.543241	0.604704	0.869887	0.589956	0.633608	0.538498	0.652714	0.76505	0.876145	0.748799	0.853033	0.668593	1	0.923766	0.898159	3871.45	4135.43	4437.04	6481.5	4359.15	4748.27	4078.02	4652.41	5998.86	6896.76	7216.78
sp|O75348|VATG1_HUMAN	sp	O75348	VATG1	ATP6V1G1	V-type proton ATPase subunit G 1 OS=Homo sapiens GN=ATP6V1G1 PE=1 SV=3	8	1106.04	1179.05	1131.16	1206.76	1300.91	1145.26	1027.46	989.597	1250.72	1091.18	1077.17	999.976	1184.97	1162.84	1152.27	1151.59	0.850202	0.906326	0.869509	0.927621	1	0.880351	0.789795	0.760694	0.961416	0.838782	0.828007	0.768671	0.910878	0.893865	0.885735	0.885219	1106.04	1098.22	1015.55	1100.17	1176.14	1050.14	952.042	863.061	1199.96	1050.98	1270.25
sp|O75351|VPS4B_HUMAN	sp	O75351	VPS4B	VPS4B	Vacuolar protein sorting-associated protein 4B OS=Homo sapiens GN=VPS4B PE=1 SV=2	15	2910.3	3197.59	3337.75	3838.86	3255.99	3317.63	2925.16	3158.07	3906.07	3953.18	3661.26	3849.35	3533.7	4130.18	3868.22	3952.63	0.704642	0.7742	0.808135	0.929464	0.788341	0.803265	0.708241	0.764633	0.945737	0.957144	0.886464	0.932004	0.85558	1	0.936573	0.95701	2910.3	2978.37	2996.62	3499.79	2943.7	3042.08	2710.46	2754.26	3747.54	3807.53	4317.54
sp|O75352|MPU1_HUMAN	sp	O75352	MPU1	MPDU1	Mannose-P-dolichol utilization defect 1 protein OS=Homo sapiens GN=MPDU1 PE=1 SV=2	3	426.357	537.251	640.228	430.963	507.561	568.003	551.069	518.23	434.021	432.773	445.997	423.468	428.59	369.53	354.944	388.793	0.665946	0.839155	1	0.673139	0.792781	0.88719	0.860739	0.809447	0.677916	0.675967	0.696622	0.661434	0.669433	0.577186	0.554403	0.607273	426.357	500.418	574.795	392.898	458.879	520.827	510.621	451.966	416.406	416.828	525.942
sp|O75354|ENTP6_HUMAN	sp	O75354	ENTP6	ENTPD6	Ectonucleoside triphosphate diphosphohydrolase 6 OS=Homo sapiens GN=ENTPD6 PE=1 SV=3	2	276.297	377.042	436.303	443.148	369.755	498.206	363.699	337.438	416.139	400.356	382.001	334.428	332.405	378.241	333.262	356.101	0.554583	0.756799	0.875748	0.889487	0.742173	1	0.730017	0.677306	0.835274	0.803594	0.766753	0.671265	0.667203	0.759205	0.668923	0.714767	276.297	351.193	391.712	404.007	334.291	456.827	337.004	294.291	399.25	385.605	450.475
sp|O75356|ENTP5_HUMAN	sp	O75356	ENTP5	ENTPD5	Ectonucleoside triphosphate diphosphohydrolase 5 OS=Homo sapiens GN=ENTPD5 PE=1 SV=1	1	254.688	234.494	227.557	214.726	173.37	172.24	173.058	164.24	147.189	162.273	164.153	166.253	155.75	165.655	185.381	173.138	1	0.920712	0.893473	0.843092	0.680717	0.676277	0.679491	0.644867	0.577917	0.637143	0.644527	0.652771	0.611531	0.650422	0.727873	0.679805	254.688	218.418	204.3	195.76	156.742	157.934	160.356	143.239	141.215	156.294	193.578
sp|O75362|ZN217_HUMAN	sp	O75362	ZN217	ZNF217	Zinc finger protein 217 OS=Homo sapiens GN=ZNF217 PE=1 SV=1	10	3448.81	3517.74	2968.16	2281.66	2026.15	4086.57	3373.05	2743.7	1833.71	3585.49	2554.83	2059.45	1667.17	2443.31	1786.22	1667.56	0.843938	0.860805	0.726322	0.558331	0.495809	1	0.825399	0.671394	0.448717	0.877385	0.625177	0.503956	0.407964	0.597889	0.437096	0.40806	3448.81	3276.57	2664.81	2080.13	1831.82	3747.15	3125.47	2392.87	1759.29	3453.39	3012.78
sp|O75367|H2AY_HUMAN	sp	O75367	H2AY	H2AFY	Core histone macro-H2A.1 OS=Homo sapiens GN=H2AFY PE=1 SV=4	47	14842.2	12205.9	12267.1	11456.8	16417.2	12893.5	14312.8	14294.8	13544	10813.2	12369.9	12566.6	14106.2	10375.1	11666.7	12176.2	0.904063	0.743482	0.747211	0.697854	1	0.785364	0.871819	0.870722	0.824986	0.65865	0.75347	0.765455	0.859235	0.631962	0.710637	0.741671	14842.2	11369.1	11013.4	10444.9	14842.6	11822.6	13262.3	12467	12994.3	10414.8	14587.2
sp|O75368|SH3L1_HUMAN	sp	O75368	SH3L1	SH3BGRL	SH3 domain-binding glutamic acid-rich-like protein OS=Homo sapiens GN=SH3BGRL PE=1 SV=1	10	1409.63	1098.3	1410.27	2244.57	1339.92	1269.16	1572.65	2071.83	1822.87	1780.4	1919.3	2614.2	1759.46	2306.91	2433.92	2910.6	0.484309	0.377344	0.48453	0.771172	0.460357	0.436049	0.540319	0.711822	0.626287	0.611694	0.659419	0.898165	0.604501	0.79259	0.836227	1	1409.63	1023	1266.14	2046.32	1211.4	1163.75	1457.22	1806.91	1748.89	1714.8	2263.34
sp|O75369|FLNB_HUMAN	sp	O75369	FLNB	FLNB	Filamin-B OS=Homo sapiens GN=FLNB PE=1 SV=2	5	385.761	548.014	559.729	483.009	433.392	549.045	623.402	591.58	482.975	628.201	594.885	552.79	506.95	608.978	586.06	529.944	0.614072	0.872353	0.891002	0.768875	0.689893	0.873995	0.99236	0.941705	0.768822	1	0.946966	0.879957	0.806987	0.9694	0.932917	0.843589	385.761	510.443	502.523	440.347	391.824	503.443	577.645	515.937	463.374	605.056	701.519
sp|O75369-8|FLNB_HUMAN	sp	O75369-8	FLNB	FLNB	Isoform 8 of Filamin-B OS=Homo sapiens GN=FLNB	445	105109	129953	119939	113289	103845	132331	141353	140129	112712	142462	136449	131057	117602	142089	137852	121909	0.737805	0.912197	0.841903	0.795225	0.728935	0.928887	0.992218	0.983623	0.791176	1	0.957796	0.919946	0.825499	0.997386	0.967644	0.855732	105109	121044	107681	103283	93885.3	121340	130978	122211	108138	137213	160908
sp|O75376|NCOR1_HUMAN	sp	O75376	NCOR1	NCOR1	Nuclear receptor corepressor 1 OS=Homo sapiens GN=NCOR1 PE=1 SV=2	10	2273.03	2125.27	2064.31	1914.8	2046.76	2009.18	1815.39	1565.33	1922.83	1864.68	1841.32	1654.59	1931.54	1794.36	1747.23	1804.67	1	0.934996	0.908174	0.842402	0.900455	0.883919	0.798664	0.688655	0.845931	0.820351	0.810074	0.727924	0.849765	0.789413	0.76868	0.793948	2273.03	1979.57	1853.33	1745.68	1850.45	1842.3	1682.14	1365.18	1844.79	1795.98	2171.38
sp|O75380|NDUS6_HUMAN	sp	O75380	NDUS6	NDUFS6	NADH dehydrogenase [ubiquinone] iron-sulfur protein 6, mitochondrial OS=Homo sapiens GN=NDUFS6 PE=1 SV=1	12	4021.7	2914.69	2870.18	3178.86	4170.98	3017.39	3372.4	3358.63	3613.1	2629.72	2774.96	2877.45	3863.55	2682.1	2935.24	3295.77	0.96421	0.698803	0.68813	0.762138	1	0.723426	0.808539	0.805236	0.866246	0.63048	0.665301	0.689874	0.926294	0.643038	0.703729	0.790168	4021.7	2714.87	2576.84	2898.09	3770.93	2766.78	3124.87	2929.17	3466.46	2532.83	3272.37
sp|O75381|PEX14_HUMAN	sp	O75381	PEX14	PEX14	Peroxisomal membrane protein PEX14 OS=Homo sapiens GN=PEX14 PE=1 SV=1	5	738.659	816.292	909.611	911.923	1333.78	1209.57	1315.78	1256.83	1167.46	967.076	1068.75	1054.97	1276.6	954.289	1102.43	1162.77	0.55381	0.612016	0.681982	0.683715	1	0.906878	0.986505	0.942306	0.875305	0.725066	0.801293	0.790967	0.957135	0.715479	0.82655	0.871787	738.659	760.329	816.647	831.378	1205.85	1109.11	1219.2	1096.12	1120.08	931.445	1260.32
sp|O75382|TRIM3_HUMAN	sp	O75382	TRIM3	TRIM3	Tripartite motif-containing protein 3 OS=Homo sapiens GN=TRIM3 PE=1 SV=2	5	757.486	721.209	767.053	738.038	645.968	557.601	482.195	541.19	611.717	584.714	568.829	641.911	632.158	618.251	635.199	728.292	0.987528	0.940235	1	0.962174	0.842143	0.72694	0.628633	0.705545	0.797491	0.762287	0.741577	0.836854	0.824139	0.806008	0.828104	0.949468	757.486	671.765	688.658	672.851	584.011	511.289	446.802	471.99	586.891	563.171	670.792
sp|O75385|ULK1_HUMAN	sp	O75385	ULK1	ULK1	Serine/threonine-protein kinase ULK1 OS=Homo sapiens GN=ULK1 PE=1 SV=2	2	220.531	282.925	271.844	227.163	221.085	248.521	226.183	205.119	213.423	209.756	242.525	208.916	200.151	236.319	204.726	223.056	0.779469	1	0.960836	0.80291	0.781427	0.878401	0.799444	0.724995	0.754345	0.741385	0.857208	0.738414	0.707436	0.835272	0.723605	0.788395	220.531	263.528	244.061	207.099	199.88	227.88	209.581	178.891	204.761	202.028	285.998
sp|O75390|CISY_HUMAN	sp	O75390	CISY	CS	Citrate synthase, mitochondrial OS=Homo sapiens GN=CS PE=1 SV=2	48	21134.7	17943.7	17206.3	15658.6	22326.1	19822.1	20723.3	20375.8	18123.5	16513.4	16988.2	16975.2	20296.4	16487.3	17100.1	17129.9	0.946638	0.80371	0.770684	0.701362	1	0.887844	0.92821	0.912646	0.811766	0.739648	0.760912	0.760331	0.909089	0.738477	0.765927	0.76726	21134.7	16713.5	15447.8	14275.6	20184.7	18175.7	19202.2	17770.4	17388	15905	20033.3
sp|O75391|SPAG7_HUMAN	sp	O75391	SPAG7	SPAG7	Sperm-associated antigen 7 OS=Homo sapiens GN=SPAG7 PE=1 SV=2	6	2108.53	2430.07	2481.73	2964.4	1604.2	1790.34	1875.95	1777.21	2108.35	2138.45	1993.77	2290.56	1591.01	2228.73	2073.55	2084.85	0.711284	0.819751	0.837178	1	0.541157	0.603947	0.632827	0.599516	0.711222	0.721377	0.67257	0.772688	0.536706	0.751832	0.699485	0.703296	2108.53	2263.47	2228.09	2702.57	1450.34	1641.64	1738.26	1549.96	2022.78	2059.66	2351.15
sp|O75394|RM33_HUMAN	sp	O75394	RM33	MRPL33	39S ribosomal protein L33, mitochondrial OS=Homo sapiens GN=MRPL33 PE=1 SV=1	6	1897.62	1623.5	1644.66	1619.58	1801.19	1574.54	1583.02	1492.42	1984.89	1516.91	1635	1581.29	2105.08	1560.1	1694.58	1742.75	0.901449	0.771232	0.781281	0.769368	0.855639	0.74797	0.752002	0.708962	0.942904	0.720595	0.776691	0.751178	1	0.741113	0.804997	0.82788	1897.62	1512.2	1476.57	1476.53	1628.43	1443.76	1466.83	1301.59	1904.33	1461.02	1928.07
sp|O75396|SC22B_HUMAN	sp	O75396	SC22B	SEC22B	Vesicle-trafficking protein SEC22b OS=Homo sapiens GN=SEC22B PE=1 SV=4	16	2999.95	2448.46	2515.05	2353.01	2956.22	2492.09	2491.43	2323.27	2497.45	2041.57	1953.52	1989.9	2528.76	1963.45	1952.62	1991.59	1	0.816167	0.838366	0.784349	0.985423	0.830712	0.83049	0.774436	0.832496	0.680534	0.651184	0.66331	0.842935	0.654493	0.650883	0.663873	2999.95	2280.6	2258.01	2145.18	2672.68	2285.11	2308.56	2026.2	2396.09	1966.35	2303.69
sp|O75398|DEAF1_HUMAN	sp	O75398	DEAF1	DEAF1	Deformed epidermal autoregulatory factor 1 homolog OS=Homo sapiens GN=DEAF1 PE=1 SV=1	1	239.845	233.618	256.614	215.752	211.169	217.203	229.51	215.281	223.22	226.386	229.296	239.695	232.132	207.364	204.528	220.872	0.934655	0.91039	1	0.840767	0.822906	0.846421	0.894379	0.838932	0.86987	0.882206	0.893544	0.934071	0.904597	0.808077	0.797029	0.860719	239.845	217.602	230.387	196.696	190.915	199.163	212.664	187.754	214.161	218.045	270.397
sp|O75400|PR40A_HUMAN	sp	O75400	PR40A	PRPF40A	Pre-mRNA-processing factor 40 homolog A OS=Homo sapiens GN=PRPF40A PE=1 SV=2	40	16583.1	14126.6	13517	13226.4	14963.9	14415.4	15446.1	14157.5	12939.9	12568.1	13548.2	12192.5	14010.4	12077.5	12594.1	11902.5	1	0.851866	0.815105	0.797584	0.902361	0.869282	0.931438	0.853729	0.780304	0.757883	0.816987	0.735235	0.844858	0.7283	0.759453	0.717746	16583.1	13158.1	12135.5	12058.2	13528.7	13218.1	14312.4	12347.2	12414.7	12105	15976.7
sp|O75400-3|PR40A_HUMAN	sp	O75400-3	PR40A	PRPF40A	Isoform 3 of Pre-mRNA-processing factor 40 homolog A OS=Homo sapiens GN=PRPF40A	3	692.392	601.456	646.184	592.044	780.756	685.789	690.874	603.45	604.352	548.864	551.21	536.295	641.952	514.13	561.12	626.858	0.886823	0.770352	0.827639	0.758296	1	0.878366	0.884879	0.772905	0.774061	0.702991	0.705996	0.686893	0.822219	0.658503	0.718688	0.802886	692.392	560.222	580.142	539.752	705.871	628.83	640.165	526.289	579.825	528.642	650.015
sp|O75410-2|TACC1_HUMAN	sp	O75410-2	TACC1	TACC1	Isoform 2 of Transforming acidic coiled-coil-containing protein 1 OS=Homo sapiens GN=TACC1	31	7129.4	7009.15	7037.59	6476.72	6411.41	7883.66	7636.73	7013.08	6766.36	7264.02	7443.18	6981.39	6527.37	7000.91	6799.35	6983.65	0.904326	0.889073	0.89268	0.821538	0.813253	1	0.968678	0.889571	0.858276	0.921403	0.944128	0.885552	0.827962	0.888028	0.862461	0.885838	7129.4	6528.62	6318.33	5904.67	5796.47	7228.87	7076.2	6116.34	6491.75	6996.39	8777.38
sp|O75414|NDK6_HUMAN	sp	O75414	NDK6	NME6	Nucleoside diphosphate kinase 6 OS=Homo sapiens GN=NME6 PE=1 SV=3	2	194.266	184.206	210.677	211.695	176.55	175.675	152.241	179.294	223.129	241.067	226.894	214.73	201.446	256.629	223.853	255.365	0.756991	0.717789	0.820938	0.824905	0.687959	0.684548	0.593235	0.698649	0.869459	0.939358	0.884132	0.836732	0.784968	1	0.872283	0.995074	194.266	171.577	189.145	192.997	159.617	161.084	141.067	156.368	214.073	232.185	267.565
sp|O75420|PERQ1_HUMAN	sp	O75420	PERQ1	GIGYF1	PERQ amino acid-rich with GYF domain-containing protein 1 OS=Homo sapiens GN=GIGYF1 PE=1 SV=2	3	479.045	497.558	485.3	481.338	466.346	462.541	404.748	463.617	498.317	496.242	500.045	515.174	522.275	504.609	489.092	580.818	0.824777	0.856651	0.835546	0.828724	0.802912	0.796362	0.696859	0.798214	0.857957	0.854386	0.860932	0.886981	0.899206	0.86879	0.842075	1	479.045	463.447	435.701	438.824	421.617	424.124	375.04	404.336	478.093	477.959	589.678
sp|O75427|LRCH4_HUMAN	sp	O75427	LRCH4	LRCH4	Leucine-rich repeat and calponin homology domain-containing protein 4 OS=Homo sapiens GN=LRCH4 PE=1 SV=2	2	324.258	244.574	243.908	285.203	240.464	295.687	341.809	470.523	229.244	279.578	325.558	370.31	235.735	237.797	259.625	340.457	0.689144	0.519793	0.518376	0.606141	0.511056	0.628421	0.726445	1	0.48721	0.594185	0.691905	0.787017	0.501007	0.505389	0.551779	0.723571	324.258	227.807	218.98	260.013	217.4	271.128	316.721	410.359	219.94	269.277	383.914
sp|O75431|MTX2_HUMAN	sp	O75431	MTX2	MTX2	Metaxin-2 OS=Homo sapiens GN=MTX2 PE=1 SV=1	17	4564.29	4182.9	4584.92	4345.41	5016.26	4028.57	4390.67	4230.58	4368.39	3517.74	3999.74	3938.87	4722.93	3348.63	3825.17	3854.14	0.909898	0.833867	0.914011	0.866263	1	0.803101	0.875287	0.843372	0.870845	0.701266	0.797355	0.785219	0.941522	0.667555	0.762553	0.768329	4564.29	3896.13	4116.33	3961.6	4535.14	3693.97	4068.4	3689.63	4191.1	3388.13	4716.7
sp|O75436|VP26A_HUMAN	sp	O75436	VP26A	VPS26A	Vacuolar protein sorting-associated protein 26A OS=Homo sapiens GN=VPS26A PE=1 SV=2	19	3525.87	4751.65	5196.07	4401.33	5347.43	5794.59	6043.58	5798.52	6090.94	6766.73	6848.75	6209.24	6856.39	7400.04	7877.16	7148.84	0.447607	0.603219	0.659638	0.558745	0.678853	0.735619	0.767229	0.736118	0.773241	0.859032	0.869444	0.788259	0.870415	0.93943	1	0.907541	3525.87	4425.89	4665.02	4012.58	4834.54	5313.31	5599.99	5057.08	5843.74	6517.42	8076.39
sp|O75438-2|NDUB1_HUMAN	sp	O75438-2	NDUB1	NDUFB1	Isoform 2 of NADH dehydrogenase [ubiquinone] 1 beta subcomplex subunit 1 OS=Homo sapiens GN=NDUFB1	3	1114.12	914.765	936.57	928.414	1198.56	983.858	953.65	1033.98	1119.87	827.728	941.64	938.078	1143.85	830.534	898.567	906.714	0.929551	0.763222	0.781414	0.774609	1	0.820869	0.795665	0.862686	0.934348	0.690603	0.785645	0.782673	0.954352	0.692945	0.749707	0.756504	1114.12	852.051	840.85	846.412	1083.6	902.142	883.653	901.767	1074.42	797.231	1110.43
sp|O75439|MPPB_HUMAN	sp	O75439	MPPB	PMPCB	Mitochondrial-processing peptidase subunit beta OS=Homo sapiens GN=PMPCB PE=1 SV=2	27	6512.62	5288.25	5416.44	5474.99	6717.11	5707.08	5513.79	5359.57	6380.58	5027.29	5006.37	4999.77	6939.03	5210.21	5335.54	5783.09	0.938549	0.762102	0.780576	0.789013	0.968018	0.82246	0.794604	0.77238	0.91952	0.724495	0.72148	0.720528	1	0.750855	0.768917	0.833415	6512.62	4925.7	4862.87	4991.41	6072.85	5233.07	5109.08	4674.26	6121.63	4842.07	5903.77
sp|O75446|SAP30_HUMAN	sp	O75446	SAP30	SAP30	Histone deacetylase complex subunit SAP30 OS=Homo sapiens GN=SAP30 PE=1 SV=1	2	376.195	328.062	326.342	272.103	273.756	301.783	302.431	266.106	270.392	277.295	285.935	245.176	243.055	259.286	250.335	251.959	1	0.872053	0.867481	0.723304	0.727696	0.802199	0.803921	0.707362	0.718754	0.737103	0.760071	0.651726	0.646088	0.689233	0.665441	0.669757	376.195	305.571	292.989	248.07	247.499	276.718	280.233	232.08	259.418	267.078	337.189
sp|O75448|MED24_HUMAN	sp	O75448	MED24	MED24	Mediator of RNA polymerase II transcription subunit 24 OS=Homo sapiens GN=MED24 PE=1 SV=1	11	1370.42	1338.13	1366.86	1207.16	1414.78	1363	1387.76	1182.31	1285.33	1167.99	1289.36	1133.52	1311.82	1106.51	1156.05	1137.08	0.968649	0.945824	0.966129	0.853254	1	0.963401	0.980905	0.835686	0.908508	0.825568	0.911354	0.801205	0.92723	0.782107	0.817126	0.803721	1370.42	1246.39	1227.16	1100.54	1279.08	1249.79	1285.9	1031.13	1233.17	1124.96	1520.48
sp|O75449|KTNA1_HUMAN	sp	O75449	KTNA1	KATNA1	Katanin p60 ATPase-containing subunit A1 OS=Homo sapiens GN=KATNA1 PE=1 SV=1	3	449.887	552.847	544.182	539.456	482.4	486.424	482.68	518.385	605.403	638.377	707.827	706.917	654.149	695.975	722.864	686.178	0.622367	0.7648	0.752813	0.746276	0.667346	0.672911	0.667733	0.717126	0.837506	0.883122	0.979198	0.977939	0.904941	0.962802	1	0.949249	449.887	514.945	488.565	491.809	436.132	446.023	447.252	452.101	580.833	614.857	834.706
sp|O75460|ERN1_HUMAN	sp	O75460	ERN1	ERN1	Serine/threonine-protein kinase/endoribonuclease IRE1 OS=Homo sapiens GN=ERN1 PE=1 SV=2	4	918.76	798.451	833.999	706.562	1019.98	628.004	759.989	773.223	797.286	556.296	736.725	887.876	792.708	546.765	806.235	767.8	0.900765	0.782813	0.817664	0.692723	1	0.615704	0.745104	0.758079	0.781671	0.545401	0.722295	0.870486	0.777182	0.536056	0.790444	0.752763	918.76	743.711	748.762	644.155	922.148	575.844	704.207	674.354	764.929	535.8	868.783
sp|O75475|PSIP1_HUMAN	sp	O75475	PSIP1	PSIP1	PC4 and SFRS1-interacting protein OS=Homo sapiens GN=PSIP1 PE=1 SV=1	33	13659.1	9773.01	10243.2	10912.1	9893.85	8908.24	9799.53	8915.84	8956.81	7276.14	8671.61	8543.49	9217.48	7265.97	8281.16	8782.65	1	0.715495	0.749917	0.798888	0.724341	0.652183	0.717436	0.65274	0.655739	0.532695	0.634859	0.62548	0.674823	0.531951	0.606274	0.642989	13659.1	9103	9196.31	9948.28	8944.9	8168.35	9080.26	7775.8	8593.3	7008.06	10226
sp|O75477|ERLN1_HUMAN	sp	O75477	ERLN1	ERLIN1	Erlin-1 OS=Homo sapiens GN=ERLIN1 PE=1 SV=1	35	9040.48	8679.55	8970.34	8141.71	11046.5	11605.7	12271.3	12023	9126.75	9698.3	9865.5	9759.49	9779.06	9423.75	9411.26	9196.73	0.736717	0.707305	0.731002	0.663476	0.900194	0.945762	1	0.97977	0.743748	0.790324	0.803949	0.795311	0.796905	0.767951	0.766933	0.749451	9040.48	8084.5	8053.55	7422.6	9987.04	10641.8	11370.6	10485.7	8756.35	9340.98	11633.9
sp|O75489|NDUS3_HUMAN	sp	O75489	NDUS3	NDUFS3	NADH dehydrogenase [ubiquinone] iron-sulfur protein 3, mitochondrial OS=Homo sapiens GN=NDUFS3 PE=1 SV=1	20	3921.93	2943.49	2865.76	2949.92	3991.53	3017.57	3199.74	3205.34	3430.66	2585.89	2635.61	2698.19	3497.62	2563.75	2781.8	3099.21	0.982563	0.737434	0.71796	0.739045	1	0.755993	0.801632	0.803034	0.859486	0.647845	0.660302	0.67598	0.87626	0.642297	0.696925	0.776446	3921.93	2741.69	2572.87	2689.37	3608.69	2766.94	2964.88	2795.48	3291.43	2490.62	3108.05
sp|O75494|SRS10_HUMAN	sp	O75494	SRS10	SRSF10	Serine/arginine-rich splicing factor 10 OS=Homo sapiens GN=SRSF10 PE=1 SV=1	12	2529.43	2398.29	2393.17	2495.47	2709.21	2491.36	2910.44	3097.36	2621.88	2326.32	2510.53	2427.29	2708.47	2445.24	2530.2	2720.85	0.816641	0.774302	0.772648	0.805677	0.874683	0.804351	0.939653	1	0.846488	0.751066	0.810541	0.783664	0.874444	0.789459	0.816889	0.878441	2529.43	2233.87	2148.58	2275.06	2449.36	2284.44	2696.82	2701.31	2515.47	2240.61	2960.55
sp|O75496|GEMI_HUMAN	sp	O75496	GEMI	GMNN	Geminin OS=Homo sapiens GN=GMNN PE=1 SV=1	2	489.809	441.422	550.616	545.537	2749.07	571.47	2227.78	966.42	602.623	476.461	433.459	476.021	499.313	433.098	396.407	521.663	0.178173	0.160571	0.200292	0.198444	1	0.207878	0.810374	0.351544	0.21921	0.173317	0.157675	0.173157	0.18163	0.157543	0.144197	0.18976	489.809	411.159	494.342	497.353	2485.4	524.006	2064.26	842.847	578.166	458.906	511.157
sp|O75503|CLN5_HUMAN	sp	O75503	CLN5	CLN5	Ceroid-lipofuscinosis neuronal protein 5 OS=Homo sapiens GN=CLN5 PE=1 SV=2	2	399.635	357.263	355.569	340.214	393.519	347.496	308.797	320.88	364.643	323.182	348.371	348.836	395.702	314.421	323.894	379.684	1	0.893974	0.889734	0.851313	0.984695	0.869533	0.772699	0.802932	0.91244	0.808694	0.871723	0.872887	0.990158	0.78677	0.810475	0.950077	399.635	332.77	319.229	310.165	355.775	318.634	286.132	279.85	349.844	311.275	410.817
sp|O75506|HSBP1_HUMAN	sp	O75506	HSBP1	HSBP1	Heat shock factor-binding protein 1 OS=Homo sapiens GN=HSBP1 PE=1 SV=1	7	1871.96	1885.89	1834.42	1938.5	1677.7	1853	1380.55	1468.81	1919.69	1978.52	1508.22	1572.95	1744.41	2052.54	1537.33	1789.09	0.912021	0.918809	0.893733	0.944438	0.817379	0.902786	0.672606	0.715607	0.935275	0.963935	0.734807	0.766343	0.849879	1	0.748989	0.871644	1871.96	1756.6	1646.94	1767.28	1516.79	1699.1	1279.22	1281	1841.78	1905.62	1778.57
sp|O75509|TNR21_HUMAN	sp	O75509	TNR21	TNFRSF21	Tumor necrosis factor receptor superfamily member 21 OS=Homo sapiens GN=TNFRSF21 PE=1 SV=1	1	23.7199	27.6549	21.2287	20.1324	23.5113	41.8547	33.6691	32.9319	25.2028	33.5415	25.4988	28.7903	24.3045	31.5864	25.7719	27.6074	0.56672	0.660735	0.5072	0.481006	0.561737	1	0.804427	0.786814	0.602151	0.801379	0.609222	0.687863	0.580688	0.754667	0.615748	0.659602	23.7199	25.7589	19.0591	18.3542	21.2563	38.3784	31.1978	28.721	24.18	32.3057	30.0695
sp|O75521|ECI2_HUMAN	sp	O75521	ECI2	ECI2	Enoyl-CoA delta isomerase 2, mitochondrial OS=Homo sapiens GN=ECI2 PE=1 SV=4	17	4994.25	4345.19	4471.55	4934.91	6252.35	5739.39	6447.94	6274.59	4846.37	4164.95	4654.9	4828.65	5416.87	4205.91	4573.04	4827.02	0.77455	0.673887	0.693485	0.765347	0.969666	0.890113	1	0.973115	0.751615	0.645935	0.72192	0.748867	0.840094	0.652288	0.709225	0.748615	4994.25	4047.29	4014.55	4499.04	5652.67	5262.7	5974.67	5472.28	4649.68	4011.5	5489.29
sp|O75526|RMXL2_HUMAN	sp	O75526	RMXL2	RBMXL2	RNA-binding motif protein, X-linked-like-2 OS=Homo sapiens GN=RBMXL2 PE=1 SV=3	10	3990.02	2357.01	2376.23	2723.24	3526	2030.93	2063.67	2111.16	3131.02	1605.63	1843.75	2057.5	3145.32	1753.64	2117.69	2351.96	1	0.590727	0.595542	0.682513	0.883705	0.509003	0.517208	0.529109	0.784713	0.402411	0.46209	0.515662	0.788296	0.439506	0.530747	0.589461	3990.02	2195.42	2133.37	2482.71	3187.81	1862.25	1912.2	1841.21	3003.95	1546.47	2174.24
sp|O75528|TADA3_HUMAN	sp	O75528	TADA3	TADA3	Transcriptional adapter 3 OS=Homo sapiens GN=TADA3 PE=1 SV=1	10	1745.47	1774.79	1660.05	1524.76	1622.11	1699.47	1723.08	1621.23	1584.65	1641.83	1739.72	1668.58	1593.99	1581.46	1574.42	1508.42	0.983482	1	0.935353	0.859126	0.913976	0.957565	0.970868	0.91348	0.89287	0.925087	0.980244	0.940161	0.89813	0.891072	0.887103	0.849916	1745.47	1653.11	1490.39	1390.09	1466.53	1558.32	1596.61	1413.93	1520.34	1581.34	2051.57
sp|O75530-2|EED_HUMAN	sp	O75530-2	EED	EED	Isoform 2 of Polycomb protein EED OS=Homo sapiens GN=EED	7	1994.12	2249.08	2325.38	1912.68	1609.11	2379.58	2036.79	1846.38	1602.04	2352.84	2388.49	2048.08	1727.38	2339.86	2069.93	1914.97	0.834887	0.941633	0.973577	0.800789	0.673695	0.996269	0.852751	0.773032	0.670732	0.985073	1	0.857477	0.723212	0.97964	0.866627	0.801751	1994.12	2094.89	2087.72	1743.74	1454.78	2181.94	1887.29	1610.29	1537.02	2266.15	2816.63
sp|O75531|BAF_HUMAN	sp	O75531	BAF	BANF1	Barrier-to-autointegration factor OS=Homo sapiens GN=BANF1 PE=1 SV=1	13	1814.97	1891.17	2307.54	3250.59	3528.79	3278.09	3094.36	3331.5	3952.64	3169.36	2934.13	3435.38	3885.54	3379.59	3162.16	3492.29	0.45918	0.478459	0.583797	0.822385	0.892768	0.829342	0.782861	0.842855	1	0.801835	0.742321	0.869137	0.983024	0.855021	0.800013	0.883535	1814.97	1761.52	2071.7	2963.48	3190.33	3005.82	2867.24	2905.51	3792.22	3052.59	3460.07
sp|O75533|SF3B1_HUMAN	sp	O75533	SF3B1	SF3B1	Splicing factor 3B subunit 1 OS=Homo sapiens GN=SF3B1 PE=1 SV=3	83	26099.2	24260.9	22242.2	21142.8	22512.7	21298.6	19813.7	17668.2	20577.4	18934.9	19626.4	18180.8	22907.7	19601.3	19789	18655.3	1	0.929564	0.852218	0.810095	0.86258	0.816063	0.759169	0.676962	0.788431	0.725499	0.751994	0.696603	0.877716	0.751029	0.758223	0.714785	26099.2	22597.6	19969	19275.4	20353.4	19529.6	18359.4	15409	19742.3	18237.3	23144.5
sp|O75534-4|CSDE1_HUMAN	sp	O75534-4	CSDE1	CSDE1	Isoform 4 of Cold shock domain-containing protein E1 OS=Homo sapiens GN=CSDE1	54	14140.8	16806.4	14821.9	14633.4	12699.1	14495	9363.88	9437.55	15795.2	17438.9	11900.5	11113.3	15046.9	17735.1	14321.7	13874.6	0.797332	0.947633	0.835738	0.825107	0.716042	0.817304	0.527984	0.532138	0.890618	0.983297	0.671014	0.626628	0.848422	1	0.807533	0.782324	14140.8	15654.2	13307.1	13340.9	11481.1	13291.1	8676.58	8230.8	15154.2	16796.4	14033.7
sp|O75554|WBP4_HUMAN	sp	O75554	WBP4	WBP4	WW domain-binding protein 4 OS=Homo sapiens GN=WBP4 PE=1 SV=1	2	949.964	1074.54	1039.98	997.485	776.62	884.209	1057.27	997.659	820.752	1028.21	1052.01	976.758	776.202	865.163	846.072	829.381	0.884068	1	0.967843	0.928293	0.722748	0.822874	0.983928	0.928454	0.763818	0.956883	0.979032	0.909003	0.722359	0.805149	0.787382	0.771849	949.964	1000.87	933.695	909.383	702.132	810.77	979.666	870.092	787.442	990.324	1240.58
sp|O75569|PRKRA_HUMAN	sp	O75569	PRKRA	PRKRA	Interferon-inducible double-stranded RNA-dependent protein kinase activator A OS=Homo sapiens GN=PRKRA PE=1 SV=1	7	1802.3	1674.65	1752.58	2052.33	1684.85	1387.48	1450.47	1556.4	1898.59	1441.36	1475.13	1589.27	1801.54	1490.26	1557.25	1812.11	0.878172	0.815975	0.853945	1	0.820944	0.67605	0.706744	0.758358	0.925091	0.702301	0.718759	0.774372	0.877802	0.726132	0.75877	0.882953	1802.3	1559.84	1573.46	1871.06	1523.25	1272.24	1344.01	1357.39	1821.54	1388.25	1739.55
sp|O75575|RPC9_HUMAN	sp	O75575	RPC9	CRCP	DNA-directed RNA polymerase III subunit RPC9 OS=Homo sapiens GN=CRCP PE=1 SV=1	2	419.129	365.048	338.9	325.866	332.123	297.429	256.489	205.837	326.33	300.258	294.242	257.647	284.551	255.293	248.075	250.218	1	0.870968	0.808583	0.777484	0.792412	0.709637	0.611957	0.491106	0.778591	0.716385	0.702032	0.614721	0.678911	0.609103	0.591883	0.596995	419.129	340.021	304.264	297.084	300.268	272.726	237.663	179.517	313.086	289.195	346.985
sp|O75581|LRP6_HUMAN	sp	O75581	LRP6	LRP6	Low-density lipoprotein receptor-related protein 6 OS=Homo sapiens GN=LRP6 PE=1 SV=2	5	567.076	451.713	506.851	456.678	417.538	402.376	359.902	348.634	439.597	385.794	413.811	373.963	432.305	397.169	430.425	437.079	1	0.796566	0.893798	0.80532	0.7363	0.709563	0.634663	0.614792	0.775199	0.680322	0.729728	0.659459	0.76234	0.700381	0.759026	0.770759	567.076	420.745	455.05	416.342	377.491	368.956	333.486	304.055	421.756	371.58	487.987
sp|O75582|KS6A5_HUMAN	sp	O75582	KS6A5	RPS6KA5	Ribosomal protein S6 kinase alpha-5 OS=Homo sapiens GN=RPS6KA5 PE=1 SV=1	18	2045.81	2222.99	2416.76	2200.6	4564.87	4916.73	9258.05	8247.99	3104.07	4472.86	5088.83	5435.3	3315.42	3974.38	4266.62	4205.82	0.220976	0.240115	0.261044	0.237695	0.49307	0.531076	1	0.890899	0.335283	0.483132	0.549666	0.587089	0.358112	0.429289	0.460855	0.454287	2045.81	2070.59	2169.76	2006.23	4127.04	4508.36	8578.52	7193.35	2978.09	4308.06	6001.01
sp|O75586-2|MED6_HUMAN	sp	O75586-2	MED6	MED6	Isoform 2 of Mediator of RNA polymerase II transcription subunit 6 OS=Homo sapiens GN=MED6	1	211.307	222.154	172.274	159.512	200.643	198.073	142.75	108.572	162.139	152.563	140.238	112.313	153.339	147.654	134.874	118.692	0.951172	1	0.775469	0.718022	0.903171	0.891602	0.64257	0.488722	0.72985	0.686743	0.631265	0.505565	0.690236	0.664644	0.607118	0.534276	211.307	206.924	154.667	145.423	181.399	181.622	132.272	94.689	155.559	146.942	165.376
sp|O75592|MYCB2_HUMAN	sp	O75592	MYCB2	MYCBP2	E3 ubiquitin-protein ligase MYCBP2 OS=Homo sapiens GN=MYCBP2 PE=1 SV=3	10	1752.08	1779.33	1726.6	1692.99	1806.43	1675.1	1518.39	1498.66	1909.91	1738.2	1829.92	1609.16	1839.38	1596.19	1624.98	1727.6	0.917361	0.931627	0.904022	0.886424	0.945818	0.877055	0.795004	0.784674	1	0.910095	0.958119	0.84253	0.963067	0.835739	0.850816	0.904545	1752.08	1657.34	1550.14	1543.46	1633.17	1535.97	1406.94	1307.03	1832.4	1674.16	2157.94
sp|O75607|NPM3_HUMAN	sp	O75607	NPM3	NPM3	Nucleoplasmin-3 OS=Homo sapiens GN=NPM3 PE=1 SV=3	3	551.241	603.524	529.457	506.302	671.67	600.286	517.94	418.583	638.273	592.844	488.889	509.06	691.23	593.304	554.475	523.363	0.797479	0.873116	0.765963	0.732465	0.971703	0.868431	0.749302	0.605562	0.923387	0.857665	0.707274	0.736456	1	0.858331	0.802158	0.757148	551.241	562.148	475.345	461.583	607.248	550.428	479.924	365.06	612.369	571.001	576.523
sp|O75608|LYPA1_HUMAN	sp	O75608	LYPA1	LYPLA1	Acyl-protein thioesterase 1 OS=Homo sapiens GN=LYPLA1 PE=1 SV=1	8	2503.79	2096.37	2050.76	2553.95	2118.49	1822.71	1555.02	1748.33	2602.3	2212.55	1997.21	2141.42	2241.87	2306.58	2226.9	2317.48	0.962144	0.805583	0.788057	0.981418	0.814083	0.700421	0.597554	0.671841	1	0.850227	0.767477	0.822893	0.861495	0.886361	0.855741	0.890551	2503.79	1952.65	1841.17	2328.37	1915.3	1671.32	1440.88	1524.78	2496.69	2131.03	2355.21
sp|O75616|ERAL1_HUMAN	sp	O75616	ERAL1	ERAL1	GTPase Era, mitochondrial OS=Homo sapiens GN=ERAL1 PE=1 SV=2	11	3404.71	3073.19	2960.07	2568.58	2821.7	2875.95	2512.54	2265.5	2710.85	2609.98	2652.97	2340.15	2923.86	2463.91	2404.38	2619.07	1	0.902629	0.869403	0.754419	0.828763	0.844696	0.737959	0.665402	0.796205	0.76658	0.779207	0.687329	0.858768	0.723678	0.706192	0.769248	3404.71	2862.5	2657.54	2341.71	2551.06	2637.08	2328.12	1975.82	2600.83	2513.82	3128.52
sp|O75629|CREG1_HUMAN	sp	O75629	CREG1	CREG1	Protein CREG1 OS=Homo sapiens GN=CREG1 PE=1 SV=1	1	30.9054	51.3489	53.4244	39.434	35.3827	50.8902	27.4033	29.4645	27.6516	41.8523	31.3318	29.4437	32.6595	45.759	35.8027	34.0307	0.578488	0.96115	1	0.738127	0.662294	0.952564	0.512935	0.551518	0.517584	0.783393	0.586469	0.551127	0.611321	0.856519	0.670155	0.636989	30.9054	47.8285	47.9643	35.951	31.989	46.6634	25.3919	25.697	26.5294	40.3103	36.948
sp|O75643|U520_HUMAN	sp	O75643	U520	SNRNP200	U5 small nuclear ribonucleoprotein 200 kDa helicase OS=Homo sapiens GN=SNRNP200 PE=1 SV=2	116	36921.7	34186.5	32636.3	30440.2	36802.5	30940.6	29100.8	27522.4	33037.4	27949.3	28364.8	26484.3	35217.9	28154.8	28591.1	28958.9	1	0.92592	0.883933	0.824453	0.996773	0.838006	0.788175	0.745426	0.894796	0.756987	0.768242	0.717311	0.953853	0.762554	0.774372	0.784333	36921.7	31842.8	29300.8	27751.6	33272.7	28370.8	26964.8	24003.2	31696.6	26919.5	33449.2
sp|O75648|MTU1_HUMAN	sp	O75648	MTU1	TRMU	Mitochondrial tRNA-specific 2-thiouridylase 1 OS=Homo sapiens GN=TRMU PE=1 SV=2	7	925.798	1069.86	1046.34	873.529	1036.43	1111.63	1110.2	1040.4	924.456	1005.6	1011.68	886.274	985.528	923.006	923.541	841.158	0.832831	0.962424	0.941269	0.785811	0.932355	1	0.998713	0.935923	0.831623	0.904621	0.910093	0.797276	0.886563	0.830319	0.8308	0.75669	925.798	996.511	939.402	796.375	937.025	1019.3	1028.71	907.366	886.937	968.552	1193.03
sp|O75663|TIPRL_HUMAN	sp	O75663	TIPRL	TIPRL	TIP41-like protein OS=Homo sapiens GN=TIPRL PE=1 SV=2	5	1078.66	1355.54	1414.25	1981.79	1818.44	1685.12	1457.97	1543.17	2178.09	2199.33	1940.19	2149.01	1995.66	2373.95	2340.1	2094.85	0.454374	0.571007	0.595737	0.834807	0.765998	0.709838	0.614155	0.650043	0.917495	0.926444	0.817283	0.905246	0.840647	1	0.985742	0.882432	1078.66	1262.61	1269.71	1806.75	1644.03	1545.16	1350.96	1345.85	2089.69	2118.3	2287.97
sp|O75665|OFD1_HUMAN	sp	O75665	OFD1	OFD1	Oral-facial-digital syndrome 1 protein OS=Homo sapiens GN=OFD1 PE=1 SV=1	7	1743.22	1768.03	1694.78	1515.03	1480.29	1579.2	1637.65	1537.47	1432.24	1473.03	1702.36	1524.19	1372.9	1397.07	1431.16	1462.69	0.985966	1	0.958569	0.856905	0.837252	0.893198	0.926257	0.869595	0.810074	0.833148	0.962856	0.862083	0.776512	0.790182	0.809467	0.8273	1743.22	1646.82	1521.57	1381.22	1338.31	1448.04	1517.45	1340.88	1374.11	1418.76	2007.51
sp|O75674|TM1L1_HUMAN	sp	O75674	TM1L1	TOM1L1	TOM1-like protein 1 OS=Homo sapiens GN=TOM1L1 PE=1 SV=2	6	2154.48	2356.55	2509.42	2925.45	2451.64	2187.75	1765.11	2057.56	2979.69	2637.14	2327.52	2667.3	2690.76	2866.77	2757.57	2905.25	0.723055	0.790871	0.842175	0.981797	0.822785	0.73422	0.592379	0.69053	1	0.885039	0.781128	0.895162	0.903032	0.962103	0.925454	0.975019	2154.48	2194.99	2252.95	2667.06	2216.5	2006.04	1635.55	1794.47	2858.76	2539.98	2744.73
sp|O75676|KS6A4_HUMAN	sp	O75676	KS6A4	RPS6KA4	Ribosomal protein S6 kinase alpha-4 OS=Homo sapiens GN=RPS6KA4 PE=1 SV=1	4	565.506	757.6	665.67	518.826	592.033	681.436	643.436	502.679	684.821	906.769	745.427	599.699	623.96	828.688	661.611	574.809	0.62365	0.835494	0.734112	0.57217	0.652904	0.751499	0.709593	0.554363	0.755232	1	0.822069	0.661358	0.688114	0.913892	0.729636	0.633909	565.506	705.661	597.637	473.001	535.249	624.838	596.209	438.403	657.028	873.36	879.045
sp|O75683|SURF6_HUMAN	sp	O75683	SURF6	SURF6	Surfeit locus protein 6 OS=Homo sapiens GN=SURF6 PE=1 SV=3	22	3758.26	3749.85	3881.03	3565.15	4722.03	3998.02	4659.01	5040.94	4310.6	3747.81	4328.84	4573.21	4557.6	3573.96	4087.23	4207.71	0.745548	0.74388	0.769903	0.70724	0.936737	0.793111	0.924234	1	0.85512	0.743476	0.858737	0.907213	0.904117	0.708987	0.810808	0.834708	3758.26	3492.77	3484.38	3250.26	4269.13	3665.96	4317.04	4396.37	4135.66	3609.73	5104.79
sp|O75688|PPM1B_HUMAN	sp	O75688	PPM1B	PPM1B	Protein phosphatase 1B OS=Homo sapiens GN=PPM1B PE=1 SV=1	12	3199.19	3091.65	3379.65	4442.94	3144.91	3125.37	2742.74	3388.56	3910.65	3567.12	3364.83	3767.82	3519.25	3873.5	4095.34	4374.02	0.720061	0.695856	0.760678	1	0.707844	0.703447	0.617326	0.762685	0.880194	0.802873	0.757343	0.848047	0.7921	0.871832	0.921763	0.984488	3199.19	2879.69	3034.24	4050.52	2843.27	2865.79	2541.43	2955.28	3751.94	3435.69	3967.98
sp|O75691|UTP20_HUMAN	sp	O75691	UTP20	UTP20	Small subunit processome component 20 homolog OS=Homo sapiens GN=UTP20 PE=1 SV=3	53	14168.2	14441.6	13779.8	11817.4	13486.8	13105.6	12503.8	11331.7	12246.5	11999.6	12282.1	11128.3	12400.9	11235.6	11330.3	10614.6	0.98107	1	0.954178	0.818287	0.933884	0.907491	0.865817	0.784657	0.848004	0.830907	0.850469	0.77057	0.858694	0.778005	0.784561	0.735004	14168.2	13451.5	12371.5	10773.6	12193.2	12017.1	11586	9882.74	11749.5	11557.5	14483.7
sp|O75694|NU155_HUMAN	sp	O75694	NU155	NUP155	Nuclear pore complex protein Nup155 OS=Homo sapiens GN=NUP155 PE=1 SV=1	25	7254.66	6489.83	6409.38	5618.21	6313.46	6226.12	6576.57	6250.98	5557.65	5752.85	5707.91	5306.96	5958.55	5502.59	5464.04	5175.9	1	0.894574	0.883485	0.774427	0.870263	0.858224	0.906531	0.86165	0.766081	0.792986	0.786793	0.731525	0.821341	0.758491	0.753176	0.713458	7254.66	6044.9	5754.33	5121.98	5707.92	5709	6093.86	5451.69	5332.1	5540.89	6731.06
sp|O75695|XRP2_HUMAN	sp	O75695	XRP2	RP2	Protein XRP2 OS=Homo sapiens GN=RP2 PE=1 SV=4	16	3167.97	3460.76	3363.74	2671.97	2835.48	5340.24	6438.92	6079.61	2184.5	4121.97	4083.08	3719.93	2240.87	3002.85	2798.33	2525.23	0.492003	0.537476	0.522408	0.414972	0.440366	0.829369	1	0.944197	0.339265	0.640165	0.634124	0.577726	0.34802	0.466359	0.434596	0.392182	3167.97	3223.5	3019.96	2435.97	2563.52	4896.7	5966.31	5302.23	2095.84	3970.1	4814.97
sp|O75717|WDHD1_HUMAN	sp	O75717	WDHD1	WDHD1	WD repeat and HMG-box DNA-binding protein 1 OS=Homo sapiens GN=WDHD1 PE=1 SV=1	29	7168.02	9138.71	8348.37	6998.75	3610.96	6778.15	5619.82	4099.03	3798.46	6764.21	6321.65	4656.9	3644.71	6215.63	5290.41	4144.76	0.784358	1	0.913518	0.765836	0.395128	0.741697	0.614947	0.448535	0.415645	0.740171	0.691744	0.50958	0.398821	0.680143	0.578901	0.453538	7168.02	8512.18	7495.15	6380.59	3264.62	6215.18	5207.33	3574.9	3644.3	6514.99	7454.81
sp|O75718|CRTAP_HUMAN	sp	O75718	CRTAP	CRTAP	Cartilage-associated protein OS=Homo sapiens GN=CRTAP PE=1 SV=1	16	4064.43	4273	4666.95	4090.06	3479.89	5265.29	4885.14	4475.46	3098.15	4357.07	3896.41	3513.23	3279.06	3869.28	3481.88	3505.98	0.771929	0.811541	0.886363	0.776798	0.660911	1	0.927802	0.849994	0.58841	0.827509	0.740019	0.667244	0.62277	0.734867	0.66129	0.665866	4064.43	3980.05	4189.98	3728.81	3146.12	4827.97	4526.58	3903.2	2972.41	4196.54	4594.85
sp|O75746|CMC1_HUMAN	sp	O75746	CMC1	SLC25A12	Calcium-binding mitochondrial carrier protein Aralar1 OS=Homo sapiens GN=SLC25A12 PE=1 SV=2	30	6508.74	5824.42	6124.16	5778.54	6769.78	5709.6	6397.26	6339.57	5905.12	5017.73	5677.88	5854.42	6702.57	5002.52	5609.54	5999.59	0.96144	0.860356	0.904633	0.853578	1	0.843395	0.944973	0.936451	0.872276	0.741196	0.838709	0.864788	0.990073	0.738949	0.828615	0.886231	6508.74	5425.11	5498.26	5268.15	6120.47	5235.38	5927.71	5528.95	5665.46	4832.86	6695.64
sp|O75751|S22A3_HUMAN	sp	O75751	S22A3	SLC22A3	Solute carrier family 22 member 3 OS=Homo sapiens GN=SLC22A3 PE=1 SV=1	1	294.475	296.869	349.391	384.551	391.906	300.044	257.819	243.209	413.31	301.098	317.707	339.164	428.384	278.222	294.685	316.291	0.687408	0.692996	0.815601	0.897678	0.914846	0.700407	0.601839	0.567736	0.964811	0.702868	0.74164	0.791728	1	0.649468	0.687898	0.738335	294.475	276.516	313.682	350.586	354.317	275.123	238.895	212.111	396.536	290.004	374.656
sp|O75771-8|RA51D_HUMAN	sp	O75771-8	RA51D	RAD51D	Isoform 8 of DNA repair protein RAD51 homolog 4 OS=Homo sapiens GN=RAD51D	1	153.56	90.9783	101.512	112.884	222.591	174.12	160.495	169.516	226.686	178.069	178.309	187.577	230.516	178.981	199.889	212.62	0.666159	0.394673	0.44037	0.489704	0.965624	0.755349	0.696244	0.73538	0.983387	0.77248	0.773523	0.81373	1	0.776439	0.867139	0.922367	153.56	84.741	91.1374	102.914	201.242	159.658	148.715	147.841	217.486	171.508	210.271
sp|O75781|PALM_HUMAN	sp	O75781	PALM	PALM	Paralemmin-1 OS=Homo sapiens GN=PALM PE=1 SV=2	4	1031.52	789.419	787.066	857.636	901.011	856.729	1013.34	1098.47	948.171	729.754	850.311	807.149	916.101	771.595	808.286	881.251	0.939051	0.718653	0.716511	0.780755	0.820241	0.779929	0.922501	1	0.863174	0.664336	0.774086	0.734794	0.833979	0.702427	0.735828	0.802253	1031.52	735.298	706.626	781.886	814.592	785.572	938.962	958.013	909.69	702.867	1002.73
sp|O75787|RENR_HUMAN	sp	O75787	RENR	ATP6AP2	Renin receptor OS=Homo sapiens GN=ATP6AP2 PE=1 SV=2	9	1372.11	1782.8	1868.48	1584.17	1477.98	2115.05	1774.11	1891.98	1653.86	2317.04	2099.39	1825.35	1728.06	2118.85	1881.09	1881.91	0.592183	0.769433	0.80641	0.683705	0.637873	0.912824	0.765679	0.816551	0.713782	1	0.906067	0.787794	0.745804	0.914464	0.81185	0.812203	1372.11	1660.58	1677.52	1444.25	1336.22	1939.38	1643.89	1650.06	1586.74	2231.67	2475.71
sp|O75792|RNH2A_HUMAN	sp	O75792	RNH2A	RNASEH2A	Ribonuclease H2 subunit A OS=Homo sapiens GN=RNASEH2A PE=1 SV=2	9	3156.66	3804.11	3610.82	3602.39	3546.63	3583.89	4100.91	3875.18	3394.88	3472.53	3657.38	3400.06	3383	3760.38	3600.76	3556.97	0.769746	0.927626	0.880493	0.878436	0.864839	0.873924	1	0.944954	0.827835	0.84677	0.891846	0.829097	0.824939	0.916961	0.878039	0.86736	3156.66	3543.31	3241.79	3284.21	3206.46	3286.22	3799.91	3379.67	3257.1	3344.59	4312.97
sp|O75794|CD123_HUMAN	sp	O75794	CD123	CDC123	Cell division cycle protein 123 homolog OS=Homo sapiens GN=CDC123 PE=1 SV=1	4	388.797	715.738	759.425	744.496	446.103	666.947	313.096	354.242	628.445	956.202	554.592	510.063	544.249	1018.87	612.285	702.556	0.381596	0.702482	0.74536	0.730707	0.437841	0.654595	0.307297	0.347681	0.616806	0.938492	0.54432	0.500616	0.534169	1	0.600945	0.689544	388.797	666.669	681.81	678.739	403.316	611.553	290.115	308.946	602.94	920.972	654.003
sp|O75815|BCAR3_HUMAN	sp	O75815	BCAR3	BCAR3	Breast cancer anti-estrogen resistance protein 3 OS=Homo sapiens GN=BCAR3 PE=1 SV=1	6	703.74	833.479	819.251	871.205	772.319	1090.69	1015.87	1005.12	973.97	1420.17	1234.63	1168.11	784.483	1219.78	1070.16	1045.84	0.495531	0.586885	0.576867	0.613449	0.54382	0.767996	0.715313	0.707743	0.68581	1	0.869352	0.822514	0.552385	0.858896	0.753538	0.736416	703.74	776.338	735.522	794.256	698.244	1000.1	941.306	876.598	934.442	1367.85	1455.94
sp|O75817|POP7_HUMAN	sp	O75817	POP7	POP7	Ribonuclease P protein subunit p20 OS=Homo sapiens GN=POP7 PE=1 SV=2	3	815.152	760.499	778.872	732.15	787.053	845.946	957.125	970.026	902.553	983.921	1021.06	1039.17	1046.1	1003.74	978.138	1026.62	0.779233	0.726988	0.744551	0.699888	0.752372	0.808671	0.91495	0.927283	0.862783	0.940566	0.976071	0.993384	1	0.959512	0.935038	0.981384	815.152	708.361	699.269	667.483	711.564	775.685	886.873	845.992	865.923	947.67	1204.09
sp|O75818|RPP40_HUMAN	sp	O75818	RPP40	RPP40	Ribonuclease P protein subunit p40 OS=Homo sapiens GN=RPP40 PE=1 SV=3	7	1514.58	1469.56	1480.49	1196.08	1744.81	1432.32	1481.98	1362.64	1518.24	1283.28	1400.58	1311.06	1505.78	1206.46	1321.94	1298.92	0.868049	0.842246	0.848511	0.685509	1	0.820905	0.849362	0.780965	0.870145	0.735485	0.80271	0.751407	0.863005	0.691455	0.757639	0.744445	1514.58	1368.81	1329.18	1090.44	1577.46	1313.36	1373.2	1188.4	1456.62	1236	1651.63
sp|O75821|EIF3G_HUMAN	sp	O75821	EIF3G	EIF3G	Eukaryotic translation initiation factor 3 subunit G OS=Homo sapiens GN=EIF3G PE=1 SV=2	26	6642.95	7907.98	7597.48	7336.61	6444.29	6603.96	5776.63	5402.48	7037	7081.03	6839.5	6507.1	6740.42	7189.04	7276.96	6940.39	0.840031	1	0.960736	0.927748	0.81491	0.835101	0.730481	0.683167	0.889861	0.895428	0.864885	0.822853	0.852356	0.909086	0.920204	0.877644	6642.95	7365.83	6821	6688.61	5826.2	6055.46	5352.63	4711.68	6751.41	6820.14	8065.48
sp|O75822|EIF3J_HUMAN	sp	O75822	EIF3J	EIF3J	Eukaryotic translation initiation factor 3 subunit J OS=Homo sapiens GN=EIF3J PE=1 SV=2	26	4421.42	5334.77	5314.46	5573.41	4835.92	4846.59	4489.95	4814.02	6164.14	6050.94	6304.24	6787.51	6064.24	6703.79	6831.48	6682.17	0.647212	0.780909	0.777937	0.815842	0.707887	0.709449	0.657243	0.704682	0.902313	0.885743	0.922821	0.993563	0.88769	0.981309	1	0.978143	4421.42	4969.03	4771.31	5081.14	4372.09	4444.05	4160.39	4198.47	5913.97	5828	7434.28
sp|O75828|CBR3_HUMAN	sp	O75828	CBR3	CBR3	Carbonyl reductase [NADPH] 3 OS=Homo sapiens GN=CBR3 PE=1 SV=3	15	1901.17	2144.94	2437.7	2973.51	1755.68	2231.09	2217.59	2671.3	2109.37	2939.96	2985.42	3550.23	1839.39	2673.22	2696.23	2836.08	0.535506	0.60417	0.686631	0.837555	0.494526	0.628434	0.624632	0.75243	0.594149	0.828104	0.840909	1	0.518104	0.752972	0.759452	0.798843	1901.17	1997.89	2188.56	2710.88	1587.29	2045.78	2054.82	2329.73	2023.76	2831.64	3520.56
sp|O75832|PSD10_HUMAN	sp	O75832	PSD10	PSMD10	26S proteasome non-ATPase regulatory subunit 10 OS=Homo sapiens GN=PSMD10 PE=1 SV=1	9	1594.33	1654.15	1733.65	2181.92	2037.23	1668.05	1351.98	1543.23	2554.75	2103.82	1736.48	1858.38	2267.24	2433.11	2297.96	2300.95	0.624064	0.647481	0.678599	0.854062	0.797426	0.652921	0.529203	0.604061	1	0.823494	0.679704	0.727422	0.887458	0.952387	0.899484	0.900656	1594.33	1540.75	1556.47	1989.2	1841.83	1529.51	1252.75	1345.9	2451.07	2026.31	2047.74
sp|O75843|AP1G2_HUMAN	sp	O75843	AP1G2	AP1G2	AP-1 complex subunit gamma-like 2 OS=Homo sapiens GN=AP1G2 PE=1 SV=1	2	438.071	485.958	553.831	616.279	439.671	496.765	410.318	421.547	587.261	625.646	564.876	567.088	538.114	630.67	621.484	649.271	0.674712	0.748467	0.853004	0.949185	0.677176	0.765111	0.631967	0.649261	0.904492	0.963613	0.870015	0.873422	0.828797	0.971351	0.957202	1	438.071	452.642	497.228	561.846	397.501	455.505	380.201	367.645	563.427	602.595	666.13
sp|O75844|FACE1_HUMAN	sp	O75844	FACE1	ZMPSTE24	CAAX prenyl protease 1 homolog OS=Homo sapiens GN=ZMPSTE24 PE=1 SV=2	16	5282.93	5238.61	5370.63	4920.61	6312.85	6342.56	6779.94	6332.38	5526.74	5241.86	5506	5087.75	5328.11	4676.08	4814.48	4486.64	0.7792	0.772663	0.792136	0.72576	0.931108	0.935489	1	0.933988	0.815161	0.773143	0.812102	0.750412	0.785865	0.689693	0.710106	0.661752	5282.93	4879.46	4821.74	4486	5707.37	5815.77	6282.3	5522.68	5302.44	5048.73	6492.96
sp|O75845|SC5D_HUMAN	sp	O75845	SC5D	SC5D	Lathosterol oxidase OS=Homo sapiens GN=SC5D PE=1 SV=2	1	120.481	111.083	115.73	95.8484	104.678	84.6237	82.3175	81.1572	82.6908	79.8908	70.1634	70.565	74.2743	67.3887	70.8762	78.7901	1	0.921992	0.960565	0.795548	0.86883	0.702382	0.683241	0.67361	0.686339	0.663099	0.58236	0.585694	0.616482	0.559331	0.588277	0.653963	120.481	103.467	103.902	87.3826	94.6376	77.5951	76.2755	70.7799	79.3348	76.9473	82.7402
sp|O75864|PPR37_HUMAN	sp	O75864	PPR37	PPP1R37	Protein phosphatase 1 regulatory subunit 37 OS=Homo sapiens GN=PPP1R37 PE=1 SV=4	3	473.515	618.852	639.072	573.715	810.001	737.271	734.581	702.456	812.889	747.998	730.398	788.586	811.867	765.164	813.593	774.607	0.582004	0.76064	0.785493	0.705162	0.995584	0.906191	0.902885	0.863399	0.999134	0.919376	0.897743	0.969264	0.997878	0.940475	1	0.952081	473.515	576.425	573.757	523.042	732.311	676.036	680.664	612.635	779.898	720.439	861.322
sp|O75874|IDHC_HUMAN	sp	O75874	IDHC	IDH1	Isocitrate dehydrogenase [NADP] cytoplasmic OS=Homo sapiens GN=IDH1 PE=1 SV=2	57	14897.2	14149.9	17346.7	24245.4	14545.8	9755.26	8413.98	10700.2	18228.1	11695.3	12364.5	14565.3	16104.5	13849	15120.3	18176.9	0.614435	0.583612	0.715464	1	0.599943	0.402356	0.347034	0.441329	0.751817	0.482373	0.509976	0.600745	0.66423	0.571204	0.623638	0.749708	14897.2	13179.8	15573.8	22103.9	13150.7	8945.02	7796.4	9331.99	17488.3	11264.4	14580.9
sp|O75879|GATB_HUMAN	sp	O75879	GATB	GATB	Glutamyl-tRNA(Gln) amidotransferase subunit B, mitochondrial OS=Homo sapiens GN=GATB PE=1 SV=1	4	867.279	825.112	698.181	696.439	803.301	793.823	698.003	660.484	773.366	744.235	757.631	660.276	899.578	791.16	739.686	791.728	0.964096	0.917221	0.776121	0.774184	0.892976	0.88244	0.775922	0.734215	0.859699	0.827316	0.842207	0.733985	1	0.879479	0.822259	0.880111	867.279	768.544	626.825	634.926	726.254	727.891	646.77	576.03	741.979	716.815	893.437
sp|O75880|SCO1_HUMAN	sp	O75880	SCO1	SCO1	Protein SCO1 homolog, mitochondrial OS=Homo sapiens GN=SCO1 PE=1 SV=1	10	3139.74	2456.85	2646.32	2910.42	3133.23	2880.26	3382.18	3621.28	2871.09	2372.44	2917.41	2937.45	3388.71	2374.16	2712.11	2936.9	0.867025	0.678447	0.730769	0.8037	0.865226	0.795372	0.933973	1	0.792839	0.655138	0.80563	0.811163	0.935777	0.655613	0.748936	0.811012	3139.74	2288.41	2375.86	2653.36	2832.71	2641.04	3133.93	3158.24	2754.57	2285.03	3440.36
sp|O75882|ATRN_HUMAN	sp	O75882	ATRN	ATRN	Attractin OS=Homo sapiens GN=ATRN PE=1 SV=2	5	903.993	902.074	969.765	1038.06	1236.25	1012.58	779.178	780.97	1193.97	863.053	804.086	776.095	1246.01	905.748	799.097	918.34	0.725513	0.723973	0.7783	0.833112	0.992173	0.812665	0.625341	0.626779	0.958236	0.692656	0.645331	0.622867	1	0.726922	0.641327	0.737027	903.993	840.23	870.653	946.375	1117.68	928.483	721.987	681.11	1145.51	831.255	948.219
sp|O75884|RBBP9_HUMAN	sp	O75884	RBBP9	RBBP9	Putative hydrolase RBBP9 OS=Homo sapiens GN=RBBP9 PE=1 SV=2	4	458.098	484.361	514.981	701.642	585.879	480.708	405.978	518.188	721.061	598.568	524.419	675.945	582.949	720.407	694.547	729.055	0.628345	0.664368	0.706368	0.962399	0.803615	0.659357	0.556855	0.710766	0.989035	0.821018	0.719313	0.927152	0.799594	0.988138	0.952668	1	458.098	451.154	462.349	639.67	529.686	440.782	376.18	451.929	691.797	576.514	618.421
sp|O75886|STAM2_HUMAN	sp	O75886	STAM2	STAM2	Signal transducing adapter molecule 2 OS=Homo sapiens GN=STAM2 PE=1 SV=1	7	2307.94	2172.03	2310.32	2901.68	1492.32	1669.14	1346.08	1642.26	2028.79	1874.3	1783.88	2144.07	1909.18	1892.28	1832.02	2051.96	0.795381	0.748542	0.796201	1	0.514296	0.575234	0.463897	0.565969	0.699177	0.645935	0.614774	0.738907	0.657955	0.652132	0.631364	0.707161	2307.94	2023.12	2074.2	2645.39	1349.19	1530.51	1247.28	1432.27	1946.45	1805.24	2103.64
sp|O75909-4|CCNK_HUMAN	sp	O75909-4	CCNK	CCNK	Isoform 4 of Cyclin-K OS=Homo sapiens GN=CCNK	10	3074.54	2967.45	2930.22	2484.82	3244.07	3356.47	3248.02	2738.8	2883.05	2873.8	2787.23	2383.24	3224.27	2880.58	2773.47	2612.13	0.916005	0.8841	0.873006	0.740308	0.966513	1	0.967691	0.815977	0.858953	0.856199	0.830405	0.710045	0.960615	0.858217	0.826305	0.778237	3074.54	2764.01	2630.74	2265.35	2932.92	3077.69	3009.62	2388.6	2766.04	2767.92	3286.84
sp|O75911|DHRS3_HUMAN	sp	O75911	DHRS3	DHRS3	Short-chain dehydrogenase/reductase 3 OS=Homo sapiens GN=DHRS3 PE=1 SV=2	6	2028.98	1335.91	1533.61	1349.78	1757.88	998.764	917.548	919.213	1623.68	915.989	1133.52	1179.46	1692.95	1020.98	1235.68	1417.99	1	0.658413	0.755852	0.66525	0.866388	0.492249	0.452221	0.453042	0.800243	0.451453	0.558663	0.581306	0.834383	0.5032	0.609014	0.698867	2028.98	1244.32	1376.87	1230.56	1589.28	915.81	850.201	801.676	1557.78	882.24	1336.7
sp|O75915|PRAF3_HUMAN	sp	O75915	PRAF3	ARL6IP5	PRA1 family protein 3 OS=Homo sapiens GN=ARL6IP5 PE=1 SV=1	2	918.238	783.561	698.993	637.143	1073.54	900.249	968.165	862.37	856.158	739.62	707.707	641.213	856.776	681.888	666.377	594.318	0.855335	0.729884	0.651109	0.593497	1	0.838578	0.901842	0.803295	0.797508	0.688954	0.659226	0.597287	0.798084	0.635176	0.620727	0.553605	918.238	729.842	627.554	580.868	970.575	825.477	897.103	752.102	821.411	712.37	834.564
sp|O75923-13|DYSF_HUMAN	sp	O75923-13	DYSF	DYSF	Isoform 13 of Dysferlin OS=Homo sapiens GN=DYSF	7	1109.17	1530.27	1416.9	1142.61	1444.84	1914.33	1679.74	1546.28	1386.23	1694.42	1502.39	1311.68	1348.25	1510.25	1328.9	1115.92	0.579405	0.799378	0.740156	0.596873	0.75475	1	0.877458	0.807739	0.724134	0.885125	0.784811	0.685191	0.704295	0.788917	0.694188	0.582931	1109.17	1425.36	1272.09	1041.69	1306.26	1755.33	1556.45	1348.56	1329.97	1631.99	1771.69
sp|O75925-2|PIAS1_HUMAN	sp	O75925-2	PIAS1	PIAS1	Isoform 2 of E3 SUMO-protein ligase PIAS1 OS=Homo sapiens GN=PIAS1	1	350.535	315.794	357.563	358.378	284.162	294.76	294.511	279.288	315.052	312.032	313.472	271.217	293.69	286.143	260.03	311.809	0.978117	0.881177	0.997727	1	0.792912	0.822484	0.821789	0.779311	0.879107	0.870681	0.874697	0.75679	0.819499	0.798441	0.725574	0.870058	350.535	294.144	321.019	326.724	256.907	270.278	272.894	243.576	302.266	300.536	369.662
sp|O75934|SPF27_HUMAN	sp	O75934	SPF27	BCAS2	Pre-mRNA-splicing factor SPF27 OS=Homo sapiens GN=BCAS2 PE=1 SV=1	11	3516.95	3312.72	3187.48	2815.59	3091.42	3338.89	3201.02	3024.85	2872.28	3003.96	3088.05	2888.31	2978.51	2849.3	2800.18	2787.99	1	0.94193	0.906319	0.800576	0.879005	0.94937	0.91017	0.860077	0.816696	0.854137	0.878049	0.821255	0.846902	0.810162	0.796195	0.792731	3516.95	3085.61	2861.71	2566.9	2794.91	3061.57	2966.07	2638.07	2755.71	2893.28	3641.59
sp|O75935|DCTN3_HUMAN	sp	O75935	DCTN3	DCTN3	Dynactin subunit 3 OS=Homo sapiens GN=DCTN3 PE=1 SV=1	11	3598.11	6029.79	4149.55	4457.05	4136.65	4145.21	3575.76	3856.23	4328.46	4616.57	4200.57	4599.74	3996.25	4532.38	4253.71	4215.57	0.596722	1	0.688176	0.739171	0.686035	0.687455	0.593015	0.63953	0.717846	0.765628	0.696637	0.762836	0.662752	0.751664	0.705449	0.699124	3598.11	5616.4	3725.46	4063.38	3739.89	3800.92	3313.3	3363.15	4152.79	4446.48	4953.53
sp|O75937|DNJC8_HUMAN	sp	O75937	DNJC8	DNAJC8	DnaJ homolog subfamily C member 8 OS=Homo sapiens GN=DNAJC8 PE=1 SV=2	17	5729.18	6015.81	5780.8	6341.83	5366.19	4837.02	5432	5308.01	6423.62	6084.95	6324.4	6614.3	6312.2	6701.31	6595.04	6482.06	0.854934	0.897706	0.862637	0.946356	0.800767	0.721801	0.810588	0.792085	0.958562	0.908024	0.943755	0.987016	0.941935	1	0.984142	0.967283	5729.18	5603.38	5189.99	5781.69	4851.5	4435.27	5033.3	4629.29	6162.92	5860.76	7458.05
sp|O75940|SPF30_HUMAN	sp	O75940	SPF30	SMNDC1	Survival of motor neuron-related-splicing factor 30 OS=Homo sapiens GN=SMNDC1 PE=1 SV=1	14	3037.75	3046.21	3189.73	3421.72	2814.21	3297.32	3605.86	3451.81	3084.73	3068.91	3443.15	3592.93	2958.47	3040.38	3090.44	3111.42	0.842449	0.844796	0.884597	0.948935	0.780455	0.914436	1	0.957279	0.855479	0.851091	0.954878	0.996415	0.820464	0.843178	0.857061	0.86288	3037.75	2837.37	2863.73	3119.5	2544.29	3023.46	3341.19	3010.44	2959.54	2955.84	4060.34
sp|O75943|RAD17_HUMAN	sp	O75943	RAD17	RAD17	Cell cycle checkpoint protein RAD17 OS=Homo sapiens GN=RAD17 PE=1 SV=2	3	591.341	660.209	605.904	574.492	662.243	586.743	568.023	543.9	686.716	571.089	602.672	574.878	683.059	578.875	546.3	598.093	0.861114	0.961401	0.882321	0.836578	0.964362	0.854418	0.827159	0.79203	1	0.831623	0.877615	0.837141	0.994675	0.842962	0.795525	0.870946	591.341	614.947	543.979	523.75	598.725	538.01	526.331	474.353	658.846	550.048	710.702
sp|O75947|ATP5H_HUMAN	sp	O75947	ATP5H	ATP5H	ATP synthase subunit d, mitochondrial OS=Homo sapiens GN=ATP5H PE=1 SV=3	45	11405.7	9119.57	8908.22	8758.12	11904.9	9553.27	10464.4	9990.81	9668.04	7966.75	8623.78	8731.94	10781.8	7901.9	8623.84	9005.01	0.958065	0.766032	0.74828	0.735671	1	0.802463	0.878993	0.839216	0.812104	0.669197	0.724387	0.733472	0.905656	0.66375	0.724392	0.75641	11405.7	8494.35	7997.78	7984.56	10763.1	8759.81	9696.29	8713.32	9275.67	7673.22	10169.6
sp|O75952|CABYR_HUMAN	sp	O75952	CABYR	CABYR	Calcium-binding tyrosine phosphorylation-regulated protein OS=Homo sapiens GN=CABYR PE=1 SV=2	1	39.2981	49.9303	48.4375	42.6151	42.8628	58.0248	55.7499	45.6171	32.9485	48.2003	50.443	39.6834	39.0664	39.2173	30.8358	30.1672	0.677263	0.860499	0.834772	0.734428	0.738697	1	0.960793	0.786165	0.567834	0.830684	0.869335	0.683904	0.673271	0.67587	0.531424	0.519902	39.2981	46.5072	43.4871	38.8511	38.7517	53.2055	51.6579	39.7842	31.6113	46.4244	59.485
sp|O75954|TSN9_HUMAN	sp	O75954	TSN9	TSPAN9	Tetraspanin-9 OS=Homo sapiens GN=TSPAN9 PE=1 SV=1	1	198.282	186.908	177.609	164.777	199.26	168.139	173.871	141.274	165.054	145.214	146.771	130.321	180.999	135.109	154.251	149.306	0.995094	0.938012	0.891345	0.826946	1	0.843819	0.872585	0.708996	0.828335	0.728769	0.736583	0.654025	0.908357	0.678055	0.77412	0.749306	198.282	174.094	159.457	150.223	180.148	154.174	161.109	123.21	158.355	139.864	173.08
sp|O75955|FLOT1_HUMAN	sp	O75955	FLOT1	FLOT1	Flotillin-1 OS=Homo sapiens GN=FLOT1 PE=1 SV=3	52	16308.6	12002.5	11975.1	12415.6	14954.3	11703.7	13324.8	13188.6	12449.8	9463.56	10897.3	10829.7	13055.2	9648.32	10398	11376	1	0.735959	0.73428	0.761292	0.916959	0.717638	0.817043	0.808689	0.763387	0.580281	0.668196	0.66405	0.800511	0.59161	0.637579	0.697545	16308.6	11179.6	10751.2	11319	13520	10731.6	12346.8	11502.2	11944.5	9114.89	12850.7
sp|O75956|CDKA2_HUMAN	sp	O75956	CDKA2	CDK2AP2	Cyclin-dependent kinase 2-associated protein 2 OS=Homo sapiens GN=CDK2AP2 PE=1 SV=1	1	470.604	479.841	437.077	405.632	368.41	493.423	461.177	400.133	394.033	480.965	539.365	417.111	399.136	474.655	461.302	381.386	0.872514	0.88964	0.810355	0.752055	0.683044	0.914822	0.855036	0.741858	0.730549	0.891723	1	0.773337	0.74001	0.880026	0.855268	0.707102	470.604	446.944	392.407	369.805	333.075	452.441	427.327	348.969	378.041	463.244	636.047
sp|O75962|TRIO_HUMAN	sp	O75962	TRIO	TRIO	Triple functional domain protein OS=Homo sapiens GN=TRIO PE=1 SV=2	12	1472.58	1968.97	1876.32	1760.48	1703.7	1959.1	1505.38	1454.22	1923.07	2101.59	1739.38	1643.48	1705.63	2107.4	1865.67	1788.69	0.698766	0.934311	0.89035	0.835381	0.808435	0.929626	0.714332	0.690052	0.91253	0.997243	0.825369	0.779863	0.809352	1	0.885292	0.848768	1472.58	1833.98	1684.56	1604.99	1540.29	1796.38	1394.89	1268.27	1845.02	2024.16	2051.17
sp|O75964|ATP5L_HUMAN	sp	O75964	ATP5L	ATP5L	ATP synthase subunit g, mitochondrial OS=Homo sapiens GN=ATP5L PE=1 SV=3	12	4812.22	3754.81	3788.07	3487.39	4987.42	3868.49	4228.01	4048.28	3747.28	3118.14	3495.79	3399.55	4024.08	2887.01	3275.33	3239.63	0.964872	0.752857	0.759525	0.699238	1	0.775651	0.847735	0.811698	0.751347	0.625202	0.700921	0.681624	0.806846	0.578858	0.656718	0.64956	4812.22	3497.39	3400.92	3179.37	4509.06	3547.19	3917.68	3530.64	3595.2	3003.26	4122.41
sp|O75970|MPDZ_HUMAN	sp	O75970	MPDZ	MPDZ	Multiple PDZ domain protein OS=Homo sapiens GN=MPDZ PE=1 SV=2	22	5915.74	5684.6	5844.79	5729.68	6143.69	6365.13	5732.56	5401.58	5619.11	5622.8	5405.01	5269.91	5971.11	5769.03	5694.63	5522.19	0.929399	0.893086	0.918252	0.900168	0.965211	1	0.900621	0.848621	0.882796	0.883375	0.84916	0.827935	0.938098	0.906349	0.894661	0.867569	5915.74	5294.88	5247.44	5223.61	5554.43	5836.46	5311.8	4710.9	5391.06	5415.63	6373.86
sp|O75973|C1QRF_HUMAN	sp	O75973	C1QRF	C1QL1	C1q-related factor OS=Homo sapiens GN=C1QL1 PE=1 SV=1	1	44.4715	69.7441	70.6457	67.9268	32.0537	65.8276	51.7881	56.0225	34.5397	65.8945	61.7125	49.7973	32.7238	49.0081	38.0664	42.5456	0.629501	0.987238	1	0.961514	0.453724	0.9318	0.733068	0.793007	0.488914	0.932747	0.87355	0.704889	0.46321	0.693717	0.538835	0.602239	44.4715	64.9626	63.4255	61.9272	28.9793	60.3602	47.9869	48.8591	33.1379	63.4667	72.7745
sp|O75976|CBPD_HUMAN	sp	O75976	CBPD	CPD	Carboxypeptidase D OS=Homo sapiens GN=CPD PE=1 SV=2	36	9624.48	6413.47	6665.86	7521.42	7014.71	5090.25	4222.1	3924.35	6884.3	4566.32	5159.61	4847.13	6469.65	4791.68	5286.93	6232.18	1	0.666371	0.692594	0.781488	0.728841	0.528886	0.438683	0.407747	0.71529	0.474449	0.536092	0.503625	0.672208	0.497863	0.549321	0.647534	9624.48	5973.78	5984.59	6857.09	6341.91	4667.47	3912.2	3422.56	6604.9	4398.08	6084.47
sp|O76003|GLRX3_HUMAN	sp	O76003	GLRX3	GLRX3	Glutaredoxin-3 OS=Homo sapiens GN=GLRX3 PE=1 SV=2	27	7001.22	10349.2	10388.1	10894.3	7066.16	8521.76	7279.51	8283.32	9181.33	11681.4	9756.96	10737.5	7591.02	11953.7	10611.3	9995.75	0.585697	0.865777	0.869028	0.911381	0.591129	0.712899	0.608977	0.692952	0.768077	0.977223	0.816232	0.898256	0.635037	1	0.887706	0.836208	7001.22	9639.69	9326.38	9932.1	6388.42	7813.97	6745.2	7224.16	8808.71	11251	11505.9
sp|O76021|RL1D1_HUMAN	sp	O76021	RL1D1	RSL1D1	Ribosomal L1 domain-containing protein 1 OS=Homo sapiens GN=RSL1D1 PE=1 SV=3	53	19891.9	17703.4	16754.7	15296.1	17200.7	15734.3	16235.2	16844.2	16119.2	15092	15628.7	15788.7	17315.8	14780	15806.8	15148.8	1	0.889981	0.842286	0.768962	0.864707	0.790992	0.816174	0.846787	0.810339	0.758703	0.785683	0.793725	0.870497	0.743018	0.794637	0.761554	19891.9	16489.7	15042.3	13945.1	15550.9	14427.5	15043.6	14690.4	15465	14536	18430.2
sp|O76024|WFS1_HUMAN	sp	O76024	WFS1	WFS1	Wolframin OS=Homo sapiens GN=WFS1 PE=1 SV=2	8	1421.38	1235.22	1188.04	1256.04	1475.32	1415.82	1413.6	1455.29	1400.69	1199.33	1167.87	1134.03	1371.67	1296.42	1236.82	1204.98	0.963437	0.837257	0.805275	0.851366	1	0.95967	0.958161	0.986424	0.94941	0.812926	0.791602	0.768668	0.929746	0.878738	0.838336	0.816759	1421.38	1150.54	1066.62	1145.1	1333.82	1298.23	1309.84	1269.21	1343.84	1155.14	1377.21
sp|O76031|CLPX_HUMAN	sp	O76031	CLPX	CLPX	ATP-dependent Clp protease ATP-binding subunit clpX-like, mitochondrial OS=Homo sapiens GN=CLPX PE=1 SV=2	30	9804.1	9392.19	9055.95	7962.77	8433.32	8732.56	7864.94	6559.53	7419.62	7523.75	7747.35	6504.57	8081.24	7523.94	7064.58	7045.12	1	0.957986	0.92369	0.812188	0.860183	0.890705	0.802209	0.66906	0.756788	0.767409	0.790215	0.663454	0.824272	0.767428	0.720574	0.718589	9804.1	8748.28	8130.41	7259.46	7624.46	8007.26	7287.66	5720.79	7118.5	7246.55	9136.07
sp|O76041-2|NEBL_HUMAN	sp	O76041-2	NEBL	NEBL	Isoform 2 of Nebulette OS=Homo sapiens GN=NEBL	5	2239.49	1664.64	1571.84	1977.5	2746.6	1126.67	950.346	1044.73	4175.18	1665.59	1748.47	1924.96	3882.54	1827.36	2102.67	2786.04	0.536382	0.3987	0.376471	0.473633	0.657841	0.269849	0.227618	0.250225	1	0.398926	0.418778	0.461049	0.929909	0.437672	0.503611	0.667286	2239.49	1550.52	1411.19	1802.84	2483.17	1033.09	880.592	911.147	4005.73	1604.22	2061.89
sp|O76054|S14L2_HUMAN	sp	O76054	S14L2	SEC14L2	SEC14-like protein 2 OS=Homo sapiens GN=SEC14L2 PE=1 SV=1	2	164.678	240.915	189.324	214.962	246.175	170.482	176.146	168.411	262.39	251.148	240.278	245.88	196.137	258.901	225.744	205.137	0.627608	0.918154	0.721538	0.819248	0.938204	0.649726	0.671313	0.641835	1	0.957156	0.915729	0.93708	0.747503	0.986702	0.860339	0.781802	164.678	224.398	169.975	195.976	222.564	156.322	163.217	146.877	251.741	241.895	283.348
sp|O76071|CIAO1_HUMAN	sp	O76071	CIAO1	CIAO1	Probable cytosolic iron-sulfur protein assembly protein CIAO1 OS=Homo sapiens GN=CIAO1 PE=1 SV=1	9	1067.91	1476.31	1557.4	1693.31	1382.58	1507.96	1342.31	1478.48	1528.75	1639.19	1495.97	1554.62	1432.8	1748.05	1698.76	1706.79	0.610915	0.844548	0.890935	0.968685	0.790925	0.86265	0.767892	0.845787	0.874548	0.937727	0.855791	0.889348	0.819656	1	0.971804	0.976396	1067.91	1375.1	1398.23	1543.75	1249.97	1382.71	1243.79	1289.43	1466.71	1578.8	1764.12
sp|O76080|ZFAN5_HUMAN	sp	O76080	ZFAN5	ZFAND5	AN1-type zinc finger protein 5 OS=Homo sapiens GN=ZFAND5 PE=1 SV=1	3	344.574	383.36	360.821	295.578	261.948	242.067	207.46	208.561	360.393	370.363	302.568	281.978	303.814	345.337	268.012	327.098	0.898826	1	0.941205	0.771018	0.683295	0.631435	0.541163	0.544034	0.940091	0.966095	0.789253	0.735543	0.792502	0.900816	0.699111	0.853238	344.574	357.078	323.944	269.471	236.824	221.962	192.233	181.893	345.767	356.717	356.804
sp|O76081|RGS20_HUMAN	sp	O76081	RGS20	RGS20	Regulator of G-protein signaling 20 OS=Homo sapiens GN=RGS20 PE=1 SV=4	2	662.882	502.33	492.944	448.169	475.211	522.623	554.791	545.897	370.408	441.448	390.621	405.475	341.822	356.372	344.79	349.657	1	0.757796	0.743638	0.676092	0.716886	0.788411	0.836938	0.823521	0.558784	0.665952	0.589277	0.611686	0.51566	0.53761	0.520137	0.527479	662.882	467.891	442.564	408.585	429.632	479.216	514.07	476.095	355.375	425.183	460.64
sp|O76082-3|S22A5_HUMAN	sp	O76082-3	S22A5	SLC22A5	Isoform 3 of Solute carrier family 22 member 5 OS=Homo sapiens GN=SLC22A5	1	36.5047	44.9987	48.6091	42.3919	58.6156	89.6832	60.7456	51.1692	48.6678	55.7637	63.0597	44.6477	52.137	55.3983	52.7572	37.0435	0.407041	0.501752	0.542009	0.472686	0.653585	1	0.677335	0.570556	0.542663	0.621786	0.703139	0.497838	0.581347	0.617711	0.588262	0.413048	36.5047	41.9137	43.6411	38.6477	52.9936	82.2344	56.2869	44.6264	46.6926	53.7092	74.3632
sp|O76094|SRP72_HUMAN	sp	O76094	SRP72	SRP72	Signal recognition particle subunit SRP72 OS=Homo sapiens GN=SRP72 PE=1 SV=3	36	10430.1	11067.2	11351.2	11142.2	10771.4	10682.4	10485	10637.4	12079.5	11259.2	12111.4	12191	11657.5	11926.3	12317.8	12538.2	0.831867	0.882683	0.905333	0.888664	0.859084	0.85199	0.836249	0.848399	0.963421	0.897996	0.965963	0.972312	0.929764	0.951201	0.982424	1	10430.1	10308.5	10191.1	10158.1	9738.24	9795.16	9715.45	9277.22	11589.3	10844.4	14282.4
sp|O76095|JTB_HUMAN	sp	O76095	JTB	JTB	Protein JTB OS=Homo sapiens GN=JTB PE=1 SV=1	2	587.436	737.54	737.709	648.514	829.917	931.245	821.46	793.147	735.349	811.041	743.422	679.534	775.044	737.991	656.107	594.544	0.630807	0.791993	0.792175	0.696394	0.891191	1	0.88211	0.851706	0.78964	0.870921	0.79831	0.729705	0.832267	0.792478	0.704548	0.63844	587.436	686.976	662.313	591.234	750.317	853.899	761.166	691.73	705.505	781.159	876.681
sp|O94760|DDAH1_HUMAN	sp	O94760	DDAH1	DDAH1	N(G),N(G)-dimethylarginine dimethylaminohydrolase 1 OS=Homo sapiens GN=DDAH1 PE=1 SV=3	7	1028.18	898.378	1017.86	1453.69	1425.7	1035.03	1043.27	1255.73	1592.79	1216	1157.64	1441.9	1413.44	1371.74	1433.84	1741.32	0.59046	0.515917	0.584535	0.834818	0.818748	0.594392	0.599124	0.721134	0.914704	0.698322	0.664807	0.828051	0.811708	0.787759	0.823421	1	1028.18	836.787	913.835	1325.29	1288.96	949.062	966.692	1095.16	1528.15	1171.2	1365.15
sp|O94761|RECQ4_HUMAN	sp	O94761	RECQ4	RECQL4	ATP-dependent DNA helicase Q4 OS=Homo sapiens GN=RECQL4 PE=1 SV=1	1	133.596	155.25	179.808	139.55	96.9052	140.662	145.711	93.0496	101.795	131.955	141.156	129.03	102.805	131.126	109.607	120.315	0.742993	0.863419	1	0.776105	0.538937	0.78229	0.810371	0.517495	0.566134	0.733865	0.785037	0.717599	0.57175	0.729257	0.609581	0.669131	133.596	144.606	161.431	127.224	87.6107	128.979	135.016	81.1517	97.664	127.093	166.458
sp|O94762|RECQ5_HUMAN	sp	O94762	RECQ5	RECQL5	ATP-dependent DNA helicase Q5 OS=Homo sapiens GN=RECQL5 PE=1 SV=2	13	4232.12	3521.58	3703.86	3738.1	4153.45	3093.62	3314.66	2977.18	4006.88	2902.4	3285.71	3251.93	4135.87	2949.6	3326.5	3713.48	1	0.832108	0.875179	0.883268	0.981411	0.730985	0.783216	0.703473	0.946778	0.685802	0.776375	0.768392	0.977257	0.696956	0.786013	0.877452	4232.12	3280.15	3325.32	3407.93	3755.08	2836.67	3071.37	2596.5	3844.26	2795.46	3874.68
sp|O94763|RMP_HUMAN	sp	O94763	RMP	URI1	Unconventional prefoldin RPB5 interactor 1 OS=Homo sapiens GN=URI1 PE=1 SV=3	13	2528.05	2777.92	2700.39	3041.3	2723.02	2558.86	2241.07	2420.67	3337.86	2887.15	2814.56	3052.62	2980.6	2947.74	3047.01	3208.86	0.757388	0.832246	0.809018	0.911154	0.8158	0.766618	0.671411	0.725218	1	0.864973	0.843224	0.914547	0.892969	0.883123	0.912866	0.961355	2528.05	2587.47	2424.4	2772.68	2461.85	2346.33	2076.58	2111.15	3202.39	2780.78	3319.07
sp|O94766|B3GA3_HUMAN	sp	O94766	B3GA3	B3GAT3	Galactosylgalactosylxylosylprotein 3-beta-glucuronosyltransferase 3 OS=Homo sapiens GN=B3GAT3 PE=1 SV=2	4	942.812	994.252	1173.09	1103.33	1003.88	1140.69	1198.63	1289.14	887.407	993.221	1017.89	1060.96	890.559	954.74	920.708	1004.88	0.731351	0.771253	0.909983	0.855868	0.77872	0.884849	0.929791	1	0.688373	0.770454	0.789591	0.823003	0.690818	0.740604	0.714204	0.779494	942.812	926.088	1053.2	1005.88	907.592	1045.95	1110.65	1124.3	851.392	956.627	1200.35
sp|O94776|MTA2_HUMAN	sp	O94776	MTA2	MTA2	Metastasis-associated protein MTA2 OS=Homo sapiens GN=MTA2 PE=1 SV=1	38	6812.62	6822.25	6679.41	6478.47	6861.74	9032.95	9534.91	8812	6760.01	8501.16	8685.68	8075.7	7247.61	8225.3	7657.62	7365.91	0.714492	0.715502	0.700522	0.679447	0.719644	0.947355	1	0.924183	0.708975	0.891582	0.910935	0.846961	0.760113	0.862651	0.803114	0.77252	6812.62	6354.53	5996.76	5906.26	6203.61	8282.7	8835.06	7685.24	6485.66	8187.94	10242.6
sp|O94804|STK10_HUMAN	sp	O94804	STK10	STK10	Serine/threonine-protein kinase 10 OS=Homo sapiens GN=STK10 PE=1 SV=1	13	1618.67	2066.6	2035.08	2131.57	1972.14	2800.02	2453.15	2687.36	2249.82	3190.45	2791.52	2865.92	2166.44	3137.26	2837.59	2659.86	0.507349	0.647746	0.637866	0.66811	0.61814	0.877626	0.768904	0.842315	0.705173	1	0.874961	0.898282	0.67904	0.983328	0.889402	0.833694	1618.67	1924.92	1827.09	1943.3	1782.99	2567.46	2273.09	2343.74	2158.51	3072.9	3291.9
sp|O94808|GFPT2_HUMAN	sp	O94808	GFPT2	GFPT2	Glutamine--fructose-6-phosphate aminotransferase [isomerizing] 2 OS=Homo sapiens GN=GFPT2 PE=1 SV=3	11	1574.35	2290.88	2185.16	1843.43	1580.45	2458.47	2426.63	2801.29	1829.47	2900.05	2499.8	2818.36	1666.58	2793.84	2416.94	2403.71	0.54287	0.789944	0.75349	0.635655	0.544972	0.847735	0.836756	0.965946	0.63084	1	0.861985	0.971833	0.574674	0.963378	0.833415	0.828853	1574.35	2133.82	1961.83	1680.61	1428.86	2254.28	2248.52	2443.1	1755.22	2793.2	2947.89
sp|O94811|TPPP_HUMAN	sp	O94811	TPPP	TPPP	Tubulin polymerization-promoting protein OS=Homo sapiens GN=TPPP PE=1 SV=1	3	734.036	592.349	659.985	645.577	947.303	732.201	828.136	858.537	918.84	681.332	814.44	928.997	898.451	739.247	828.073	984.176	0.745838	0.601873	0.670596	0.655957	0.962534	0.743974	0.841451	0.872341	0.933613	0.692287	0.827535	0.943933	0.912897	0.751133	0.841387	1	734.036	551.739	592.533	588.557	856.444	671.387	767.352	748.759	881.549	656.229	960.429
sp|O94817|ATG12_HUMAN	sp	O94817	ATG12	ATG12	Ubiquitin-like protein ATG12 OS=Homo sapiens GN=ATG12 PE=1 SV=1	2	444.197	497.039	566.955	573.404	441.264	457.748	399.695	430.143	615.269	597.33	499.295	575.835	618.642	647.99	582.956	636.298	0.6855	0.767047	0.874944	0.884896	0.680973	0.706412	0.616823	0.663811	0.949504	0.921819	0.770529	0.888647	0.954709	1	0.899637	0.981957	444.197	462.963	509.011	522.758	398.941	419.729	370.358	375.142	590.299	575.322	588.794
sp|O94822-3|LTN1_HUMAN	sp	O94822-3	LTN1	LTN1	Isoform 3 of E3 ubiquitin-protein ligase listerin OS=Homo sapiens GN=LTN1	5	1179.83	1434.45	1410.31	1506.51	1171.63	1169.4	1030.47	980.681	1410.9	1390.83	1214.03	1222.2	1372.6	1408.97	1307.16	1333.54	0.783153	0.952168	0.93614	1	0.777714	0.776228	0.684012	0.650962	0.936535	0.923214	0.805852	0.81128	0.91111	0.935255	0.867671	0.885183	1179.83	1336.11	1266.17	1373.45	1059.26	1072.27	954.837	855.285	1353.64	1339.59	1431.64
sp|O94826|TOM70_HUMAN	sp	O94826	TOM70	TOMM70	Mitochondrial import receptor subunit TOM70 OS=Homo sapiens GN=TOMM70 PE=1 SV=1	65	24446.7	19967.3	19864.6	19520.1	23139.8	20239.5	22267.6	22955.5	21208.6	18486	20661.4	21070.6	22663.7	18483.9	19933.8	21119.7	1	0.816769	0.812568	0.798476	0.946541	0.827904	0.910864	0.939004	0.867546	0.756175	0.845162	0.861898	0.927067	0.75609	0.815397	0.863906	24446.7	18598.4	17834.4	17796	20920.4	18558.5	20633.2	20020.3	20347.9	17804.9	24365
sp|O94829|IPO13_HUMAN	sp	O94829	IPO13	IPO13	Importin-13 OS=Homo sapiens GN=IPO13 PE=1 SV=3	1	31.7456	40.6852	64.3051	64.6054	71.4203	74.5764	60.7376	59.6991	68.6069	63.7772	74.1141	67.8975	67.2702	64.272	66.9946	77.4045	0.410126	0.525617	0.830767	0.834647	0.922689	0.963462	0.784677	0.771261	0.886342	0.823946	0.95749	0.877177	0.869072	0.830339	0.865512	1	31.7456	37.8959	57.733	58.8992	64.5702	68.3823	56.2795	52.0656	65.8225	61.4274	87.3991
sp|O94830|DDHD2_HUMAN	sp	O94830	DDHD2	DDHD2	Phospholipase DDHD2 OS=Homo sapiens GN=DDHD2 PE=1 SV=2	6	1018.28	1003.28	1040.33	1111.28	1016.71	922.441	758.238	845.081	1170.36	1149.48	1114.16	1244.89	1235.97	1265.86	1174.79	1354.74	0.75164	0.740572	0.767916	0.820291	0.750479	0.680897	0.559691	0.623794	0.863896	0.848486	0.822411	0.918914	0.91233	0.934394	0.867165	1	1018.28	934.502	934.005	1013.13	919.192	845.826	702.584	737.023	1122.86	1107.13	1313.87
sp|O94832|MYO1D_HUMAN	sp	O94832	MYO1D	MYO1D	Unconventional myosin-Id OS=Homo sapiens GN=MYO1D PE=1 SV=2	1	149.06	145.614	173.246	167.948	134.018	144.67	135.081	126.252	147.563	143.919	167.088	158.302	152.728	145.998	134.833	151.314	0.860394	0.840503	1	0.969418	0.77357	0.835053	0.779704	0.728746	0.851752	0.830717	0.964456	0.913742	0.881568	0.84272	0.778276	0.873402	149.06	135.631	155.54	153.114	121.164	132.654	125.166	110.109	141.574	138.616	197.039
sp|O94842|TOX4_HUMAN	sp	O94842	TOX4	TOX4	TOX high mobility group box family member 4 OS=Homo sapiens GN=TOX4 PE=1 SV=1	9	1554.42	1767.61	1614.44	1505.99	1983.26	2259.28	2157	1846.46	1708.39	1870.68	2043.47	1816.44	1836.08	1849.81	1680.81	1636.35	0.688016	0.78238	0.714582	0.666578	0.877829	1	0.95473	0.817279	0.756168	0.828	0.904478	0.803992	0.812682	0.818761	0.743958	0.724279	1554.42	1646.43	1449.44	1372.97	1793.04	2071.63	1998.68	1610.36	1639.06	1801.76	2409.76
sp|O94851|MICA2_HUMAN	sp	O94851	MICA2	MICAL2	[F-actin]-methionine sulfoxide oxidase MICAL2 OS=Homo sapiens GN=MICAL2 PE=1 SV=1	9	2582.63	2683.38	2221.36	1888.88	2232.09	2884.58	2562.42	2080.97	1887.01	2531.96	2203.12	1695.12	1984.81	2350.26	2006.17	1779.27	0.895322	0.930247	0.770079	0.654821	0.773798	1	0.888315	0.721409	0.654172	0.877755	0.763756	0.587648	0.688074	0.814766	0.695481	0.616821	2582.63	2499.41	1994.33	1722.05	2018	2645	2374.34	1814.88	1810.43	2438.67	2598.03
sp|O94854|K0754_HUMAN	sp	O94854	K0754	KIAA0754	Uncharacterized protein KIAA0754 OS=Homo sapiens GN=KIAA0754 PE=2 SV=4	2	192.403	161.045	163.048	147.965	245.538	288.863	251.812	264.46	268.85	277.717	239.928	218.109	252	248.595	268.391	239.821	0.66607	0.557513	0.564447	0.512232	0.850017	1	0.871734	0.915519	0.930719	0.961415	0.830594	0.75506	0.872388	0.860599	0.929129	0.830225	192.403	150.004	146.384	134.896	221.988	264.871	233.329	230.644	257.939	267.485	282.935
sp|O94855-2|SC24D_HUMAN	sp	O94855-2	SC24D	SEC24D	Isoform 2 of Protein transport protein Sec24D OS=Homo sapiens GN=SEC24D	15	2342.86	2722.95	3154.31	3456.42	2505.59	2862.89	2990.87	3347.99	2790.71	3210.76	3389.04	3772.61	2764.31	3067.79	3225.65	3588.24	0.621018	0.721768	0.836107	0.916187	0.664152	0.758862	0.792784	0.887445	0.739729	0.85107	0.898328	1	0.732732	0.813175	0.855017	0.95113	2342.86	2536.27	2831.93	3151.13	2265.27	2625.11	2771.34	2919.89	2677.45	3092.46	3996.53
sp|O94864|ST65G_HUMAN	sp	O94864	ST65G	SUPT7L	STAGA complex 65 subunit gamma OS=Homo sapiens GN=SUPT7L PE=1 SV=1	3	397.181	431.909	450.191	377.803	404.425	404.141	386.023	352.342	393.203	403.939	387.693	395.657	382.7	353.525	368.832	372.028	0.882251	0.959391	1	0.839208	0.898341	0.89771	0.857465	0.78265	0.873414	0.897261	0.861175	0.878865	0.850085	0.785279	0.819281	0.826379	397.181	402.298	404.18	344.434	365.635	370.574	357.689	307.289	377.245	389.056	457.187
sp|O94874|UFL1_HUMAN	sp	O94874	UFL1	UFL1	E3 UFM1-protein ligase 1 OS=Homo sapiens GN=UFL1 PE=1 SV=2	34	10185.6	8125.88	8399.35	7922.93	11610.8	8429.1	9368.66	9412.41	9517.48	6880.08	7838.54	7905.28	10476.7	7208.67	8150.72	8632.63	0.87725	0.699854	0.723407	0.682374	1	0.725969	0.80689	0.810658	0.819707	0.592557	0.675106	0.680854	0.902319	0.620858	0.701993	0.743498	10185.6	7568.79	7540.92	7223.14	10497.2	7729.01	8681.01	8208.88	9131.22	6626.59	9243.61
sp|O94876|TMCC1_HUMAN	sp	O94876	TMCC1	TMCC1	Transmembrane and coiled-coil domains protein 1 OS=Homo sapiens GN=TMCC1 PE=1 SV=3	1	125.447	126.85	165.768	161.66	127.74	139.605	202.106	194.846	128.623	137.23	146.763	138.18	111.224	109.932	116.225	111.929	0.620698	0.627637	0.820201	0.799873	0.632043	0.690751	1	0.964078	0.636413	0.678999	0.726165	0.683702	0.550324	0.543929	0.575071	0.553811	125.447	118.153	148.826	147.381	115.488	128.01	187.272	169.932	123.403	132.174	173.07
sp|O94880|PHF14_HUMAN	sp	O94880	PHF14	PHF14	PHD finger protein 14 OS=Homo sapiens GN=PHF14 PE=1 SV=2	23	4582.54	4074.95	4025.46	3839.9	3855.05	3537.8	3423.62	3606.12	3910.13	3552.98	3773.87	3764.39	4267.62	3711.24	3760.48	4008.33	1	0.889234	0.878435	0.837941	0.841247	0.772017	0.747101	0.786927	0.853267	0.775329	0.823533	0.821463	0.931278	0.809865	0.820611	0.874696	4582.54	3795.58	3614.05	3500.74	3485.3	3243.96	3172.33	3145.02	3751.44	3422.07	4450.34
sp|O94880-2|PHF14_HUMAN	sp	O94880-2	PHF14	PHF14	Isoform 2 of PHD finger protein 14 OS=Homo sapiens GN=PHF14	1	181.41	205.895	212.948	187.953	173.822	156.723	158.839	157.28	164.275	172.93	184.779	153.106	183.941	185.838	202.676	177.954	0.851899	0.966879	1	0.882624	0.816265	0.735969	0.745904	0.738584	0.771433	0.812079	0.867721	0.718985	0.863785	0.872695	0.951765	0.835669	181.41	191.779	191.184	171.352	157.15	143.706	147.18	137.169	157.608	166.559	217.901
sp|O94886|CSCL1_HUMAN	sp	O94886	CSCL1	TMEM63A	CSC1-like protein 1 OS=Homo sapiens GN=TMEM63A PE=1 SV=3	3	559.274	546.634	537.313	486.476	626.277	559.848	612.576	574.579	518.208	498.217	561.003	537.308	522.905	459.81	486.336	474.795	0.893014	0.872831	0.857947	0.776774	1	0.89393	0.978124	0.917453	0.827442	0.795522	0.895774	0.85794	0.834942	0.734196	0.776552	0.758123	559.274	509.158	482.398	443.508	566.209	513.349	567.614	501.11	497.177	479.861	661.563
sp|O94887|FARP2_HUMAN	sp	O94887	FARP2	FARP2	FERM, RhoGEF and pleckstrin domain-containing protein 2 OS=Homo sapiens GN=FARP2 PE=1 SV=3	5	1302.71	1110.87	1195.22	1072.36	1208.71	916.52	1022.87	997.245	1112.15	900.757	998.634	1022.15	1141.9	881.558	968.949	946.165	1	0.852737	0.917491	0.823174	0.927844	0.703549	0.785187	0.765516	0.853717	0.691449	0.766582	0.784632	0.876555	0.676711	0.743795	0.726305	1302.71	1034.71	1073.07	977.641	1092.78	840.397	947.793	869.731	1067.01	867.57	1177.64
sp|O94888|UBXN7_HUMAN	sp	O94888	UBXN7	UBXN7	UBX domain-containing protein 7 OS=Homo sapiens GN=UBXN7 PE=1 SV=2	4	686.982	636.813	696.835	713.299	826.959	531.623	692.082	628.958	873.465	580.574	686.643	689.682	869.442	689.643	745.101	783.559	0.786502	0.729066	0.797783	0.816631	0.946757	0.608636	0.792341	0.720072	1	0.664679	0.786113	0.789594	0.995395	0.789549	0.85304	0.89707	686.982	593.155	625.617	650.297	747.643	487.468	641.284	548.535	838.016	559.183	809.724
sp|O94901-9|SUN1_HUMAN	sp	O94901-9	SUN1	SUN1	Isoform 9 of SUN domain-containing protein 1 OS=Homo sapiens GN=SUN1	14	2898.67	2788.56	2601.92	2384.4	2936.65	2814.67	2569.37	2463.4	2672.48	2608.58	2570.71	2353.15	2578.47	2252.85	2287.06	2267.64	0.987066	0.94957	0.886016	0.811945	1	0.958461	0.874931	0.838845	0.910043	0.888283	0.875387	0.801305	0.878029	0.767148	0.778797	0.772185	2898.67	2597.38	2336	2173.8	2654.99	2580.89	2380.78	2148.41	2564.02	2512.47	3031.51
sp|O94903|PROSC_HUMAN	sp	O94903	PROSC	PROSC	Proline synthase co-transcribed bacterial homolog protein OS=Homo sapiens GN=PROSC PE=1 SV=1	15	2055.03	2084.51	2168.62	2608.44	2279.86	2050.39	1950.02	2145.86	2483.21	2325.49	2197.95	2503.06	2274.99	2465.86	2421.93	2650.62	0.775301	0.786423	0.818155	0.984086	0.860122	0.77355	0.735684	0.80957	0.936841	0.877338	0.829223	0.944328	0.858285	0.930294	0.913721	1	2055.03	1941.6	1946.98	2378.05	2061.19	1880.09	1806.89	1871.48	2382.43	2239.81	2591.94
sp|O94905|ERLN2_HUMAN	sp	O94905	ERLN2	ERLIN2	Erlin-2 OS=Homo sapiens GN=ERLIN2 PE=1 SV=1	25	7023.13	5588.73	5659.94	5278.7	8688.07	7412.03	8109.81	7946.98	6817.46	5772.14	5902.8	6071.37	7150.01	5415.34	5664.97	6080.46	0.808365	0.643265	0.651461	0.60758	1	0.853127	0.933442	0.914701	0.784693	0.664375	0.679414	0.698817	0.822969	0.623308	0.65204	0.699864	7023.13	5205.58	5081.48	4812.46	7854.77	6796.41	7514.56	6930.83	6540.78	5559.47	6960.88
sp|O94906|PRP6_HUMAN	sp	O94906	PRP6	PRPF6	Pre-mRNA-processing factor 6 OS=Homo sapiens GN=PRPF6 PE=1 SV=1	57	19866.8	16005.8	15646	14899.9	18310.4	15233.4	14604.2	13638.4	16334	13783.2	14753.7	13489.6	17489.7	13732.8	14537.2	15101.4	1	0.805657	0.787543	0.749991	0.921658	0.766779	0.735108	0.686492	0.822176	0.693782	0.74263	0.679003	0.880349	0.691244	0.731731	0.760132	19866.8	14908.5	14046.9	13583.9	16554.2	13968.2	13532.3	11894.5	15671.1	13275.4	17398.3
sp|O94907|DKK1_HUMAN	sp	O94907	DKK1	DKK1	Dickkopf-related protein 1 OS=Homo sapiens GN=DKK1 PE=1 SV=1	5	672.397	669.215	645.274	663.822	456.754	722.719	410.631	386.729	369.08	422.237	358.872	341.255	368.804	383.051	380.175	393.609	0.930372	0.925969	0.892842	0.918507	0.631994	1	0.568175	0.535103	0.510683	0.584234	0.496558	0.472183	0.510301	0.530014	0.526035	0.544622	672.397	623.335	579.325	605.19	412.945	662.692	380.491	337.279	354.101	406.68	423.2
sp|O94913|PCF11_HUMAN	sp	O94913	PCF11	PCF11	Pre-mRNA cleavage complex 2 protein Pcf11 OS=Homo sapiens GN=PCF11 PE=1 SV=3	13	3123.46	3447.89	3648.78	3054.5	3205.68	3515.19	3184.52	3043.72	2916.22	3280.94	3179.82	3075.27	3006.14	3086.56	2969.62	2945.54	0.856028	0.944942	1	0.837127	0.87856	0.963386	0.872762	0.834174	0.799231	0.899188	0.871475	0.84282	0.823873	0.845914	0.813867	0.807266	3123.46	3211.51	3275.87	2784.71	2898.21	3223.23	2950.78	2654.53	2797.87	3160.06	3749.81
sp|O94915|FRYL_HUMAN	sp	O94915	FRYL	FRYL	Protein furry homolog-like OS=Homo sapiens GN=FRYL PE=1 SV=2	4	576.113	678.396	714.371	661.369	580.643	678.517	619.443	577.571	644.677	728.155	708.128	689.614	570.137	699.311	624.323	641.718	0.791196	0.931665	0.981071	0.908281	0.797417	0.931831	0.850703	0.793198	0.885357	1	0.972496	0.947071	0.782988	0.960388	0.857404	0.881294	576.113	631.887	641.361	602.954	524.952	622.162	573.977	503.719	618.513	701.327	835.06
sp|O94916-5|NFAT5_HUMAN	sp	O94916-5	NFAT5	NFAT5	Isoform E of Nuclear factor of activated T-cells 5 OS=Homo sapiens GN=NFAT5	8	1505.86	1609.77	1768.07	1782.19	1266.38	1520.43	1467.35	1630.93	1538.63	1744.23	1847.21	1882.08	1427.58	1707.82	1663.95	1730.27	0.800103	0.855314	0.939422	0.946925	0.672862	0.807845	0.779642	0.866556	0.817517	0.926757	0.981469	1	0.75851	0.907409	0.884102	0.919338	1505.86	1499.41	1587.37	1624.78	1144.92	1394.15	1359.65	1422.39	1476.19	1679.97	2178.32
sp|O94919|ENDD1_HUMAN	sp	O94919	ENDD1	ENDOD1	Endonuclease domain-containing 1 protein OS=Homo sapiens GN=ENDOD1 PE=1 SV=2	8	917.158	972.64	997.36	876.119	674.984	1353.12	1822.25	1974.85	578.116	1007.5	1014.44	1013.98	624.433	727.619	672.625	666.017	0.46442	0.492514	0.505031	0.443639	0.34179	0.685175	0.92273	1	0.292739	0.510167	0.513681	0.513449	0.316193	0.368444	0.340596	0.33725	917.158	905.958	895.427	798.736	610.244	1240.73	1688.5	1722.33	554.653	970.381	1196.28
sp|O94923|GLCE_HUMAN	sp	O94923	GLCE	GLCE	D-glucuronyl C5-epimerase OS=Homo sapiens GN=GLCE PE=1 SV=3	7	1303.7	1357.38	1355.92	1402.09	926.52	1103.05	1073.09	1053.65	955.361	935.074	1007.81	1050.72	948.466	921.523	901.803	952.784	0.929827	0.968112	0.96707	1	0.660814	0.786716	0.765348	0.751483	0.681384	0.666915	0.718791	0.749395	0.676466	0.65725	0.643185	0.679546	1303.7	1264.32	1217.34	1278.25	837.655	1011.43	994.323	918.92	916.588	900.622	1188.46
sp|O94925|GLSK_HUMAN	sp	O94925	GLSK	GLS	Glutaminase kidney isoform, mitochondrial OS=Homo sapiens GN=GLS PE=1 SV=1	36	8484.98	8005.5	6662.34	5556.6	19577.3	14108.1	10856.3	8804.67	14798.1	12289.3	9062.19	7315.86	18002.8	13294.1	10998	9975.07	0.433409	0.408917	0.340309	0.283829	1	0.720633	0.554537	0.449738	0.755878	0.627731	0.462893	0.373691	0.919575	0.679058	0.561771	0.509522	8484.98	7456.66	5981.43	5065.82	17699.6	12936.3	10059.5	7678.85	14197.5	11836.5	10686.6
sp|O94925-3|GLSK_HUMAN	sp	O94925-3	GLSK	GLS	Isoform 3 of Glutaminase kidney isoform, mitochondrial OS=Homo sapiens GN=GLS	5	1896.01	1784.61	1347.95	1085.05	3109.79	2898.27	1884.46	1484.73	2265.2	2487.45	1538.14	1155.3	2749.73	2732.24	2105.64	1821.93	0.609691	0.573868	0.433455	0.348914	1	0.931983	0.605976	0.477437	0.72841	0.799876	0.494612	0.371503	0.884219	0.878595	0.677099	0.585869	1896.01	1662.26	1210.19	989.213	2811.52	2657.55	1746.14	1294.88	2173.27	2395.8	1813.85
sp|O94927|HAUS5_HUMAN	sp	O94927	HAUS5	HAUS5	HAUS augmin-like complex subunit 5 OS=Homo sapiens GN=HAUS5 PE=1 SV=2	4	642.948	680.517	780.267	636.327	723.617	717.583	624.082	606.313	704.125	679.755	718.393	676.04	681.01	698.177	675.854	709.802	0.82401	0.872158	1	0.815525	0.927397	0.919663	0.799831	0.777058	0.902415	0.871182	0.920701	0.866422	0.872791	0.894793	0.866183	0.909691	642.948	633.862	700.522	580.124	654.213	657.983	578.275	528.786	675.548	654.71	847.165
sp|O94953|KDM4B_HUMAN	sp	O94953	KDM4B	KDM4B	Lysine-specific demethylase 4B OS=Homo sapiens GN=KDM4B PE=1 SV=4	1	74.1873	69.9271	98.667	64.8741	95.726	77.1325	72.851	66.664	73.672	69.405	85.634	73.6097	68.8379	57.1067	60.742	72.8447	0.751896	0.708719	1	0.657505	0.970192	0.781745	0.738352	0.675646	0.746674	0.703427	0.86791	0.746042	0.697679	0.578782	0.615626	0.738288	74.1873	65.1331	88.583	59.1441	86.5446	70.7261	67.5038	58.1399	70.6821	66.8479	100.984
sp|O94966-5|UBP19_HUMAN	sp	O94966-5	UBP19	USP19	Isoform 5 of Ubiquitin carboxyl-terminal hydrolase 19 OS=Homo sapiens GN=USP19	2	154.912	189.1	190.736	187.413	161.436	167.809	144.765	172.095	162.348	180.943	171.612	200.001	153.909	173.108	160.092	184.215	0.774558	0.945499	0.953675	0.937063	0.807177	0.839041	0.723821	0.860474	0.811737	0.90471	0.858055	1	0.769543	0.865539	0.800456	0.921074	154.912	176.136	171.242	170.86	145.952	153.871	134.139	150.09	155.759	174.276	202.373
sp|O94973|AP2A2_HUMAN	sp	O94973	AP2A2	AP2A2	AP-2 complex subunit alpha-2 OS=Homo sapiens GN=AP2A2 PE=1 SV=2	35	10380.6	8420.07	8911.53	8869.91	9343.55	8495.18	8215.81	8276.42	8490.68	6889.91	7346.31	7387.46	8541.46	6896.11	7416.47	7653.23	1	0.811135	0.858479	0.85447	0.900097	0.818371	0.791458	0.797297	0.817937	0.66373	0.707696	0.71166	0.822829	0.664327	0.714455	0.737262	10380.6	7842.81	8000.75	8086.48	8447.38	7789.6	7612.78	7218.14	8146.09	6636.06	8663.14
sp|O94979-8|SC31A_HUMAN	sp	O94979-8	SC31A	SEC31A	Isoform 8 of Protein transport protein Sec31A OS=Homo sapiens GN=SEC31A	43	16102.6	13496.2	11894.1	11933.7	11707.8	9202.42	8871.98	9534.89	11166.1	9720.46	10148.6	10853.6	10476.7	10480	11255.4	11706.7	1	0.838136	0.738645	0.741107	0.727077	0.571487	0.550966	0.592134	0.693433	0.603658	0.630244	0.67403	0.65062	0.650828	0.698982	0.727005	16102.6	12570.9	10678.5	10879.7	10584.9	8438.1	8220.79	8315.7	10712.9	9362.32	11967.7
sp|O94985|CSTN1_HUMAN	sp	O94985	CSTN1	CLSTN1	Calsyntenin-1 OS=Homo sapiens GN=CLSTN1 PE=1 SV=1	2	918.261	664.974	570.532	631.557	778.178	602.226	629.965	606.158	666.363	566.576	550.378	551.908	726.569	544.56	566.196	539.744	1	0.724167	0.621318	0.687775	0.847448	0.655833	0.686041	0.660116	0.725679	0.61701	0.59937	0.601036	0.791245	0.593033	0.616596	0.587789	918.261	619.385	512.222	575.775	703.541	552.207	583.726	528.651	639.319	545.701	649.034
sp|O94992|HEXI1_HUMAN	sp	O94992	HEXI1	HEXIM1	Protein HEXIM1 OS=Homo sapiens GN=HEXIM1 PE=1 SV=1	20	3959.33	4578.64	4359.97	4057.87	3144.5	4118.02	4561.07	3921.1	3076.02	4393.61	4675.49	4311.01	3019.68	4286.22	3975.46	3655.28	0.846828	0.979287	0.932517	0.867903	0.67255	0.880768	0.975528	0.83865	0.657904	0.939711	1	0.922045	0.645854	0.916743	0.850278	0.781796	3959.33	4264.74	3914.37	3699.46	2842.9	3775.99	4226.29	3419.72	2951.18	4231.73	5513.57
sp|O95049-3|ZO3_HUMAN	sp	O95049-3	ZO3	TJP3	Isoform 3 of Tight junction protein ZO-3 OS=Homo sapiens GN=TJP3	8	824.802	756.061	1076.15	1081.49	644.943	496.979	651.174	822.145	923.927	653.887	1403.23	1792.79	791.382	694.497	1007.66	1297.81	0.460067	0.421724	0.600265	0.603243	0.359743	0.27721	0.363219	0.458585	0.515358	0.364732	0.782709	1	0.441425	0.387384	0.562064	0.723908	824.802	704.227	966.162	985.965	583.085	455.702	603.379	717.02	886.43	629.795	1654.76
sp|O95059|RPP14_HUMAN	sp	O95059	RPP14	RPP14	Ribonuclease P protein subunit p14 OS=Homo sapiens GN=RPP14 PE=1 SV=3	3	550.935	464.328	548.342	401.948	723.748	498.942	573.404	595.66	600.991	495.961	516.684	490.663	662.307	473.595	554.847	524.353	0.761225	0.641561	0.757642	0.55537	1	0.689387	0.792271	0.823021	0.830387	0.685268	0.713901	0.677947	0.915107	0.654365	0.76663	0.724497	550.935	432.495	492.3	366.446	654.331	457.502	531.317	519.495	576.6	477.688	609.3
sp|O95067|CCNB2_HUMAN	sp	O95067	CCNB2	CCNB2	G2/mitotic-specific cyclin-B2 OS=Homo sapiens GN=CCNB2 PE=1 SV=1	2	53.4403	116.685	142.434	135.734	70.222	133.848	124.231	85.4843	80.7915	165.902	169.917	115.127	68.2208	159.954	150.331	97.8694	0.314508	0.686715	0.838256	0.798822	0.413272	0.787725	0.731129	0.503094	0.475476	0.976372	1	0.677547	0.401494	0.941365	0.884734	0.575983	53.4403	108.685	127.877	123.745	63.4868	122.731	115.113	74.5537	77.5126	159.79	200.375
sp|O95070|YIF1A_HUMAN	sp	O95070	YIF1A	YIF1A	Protein YIF1A OS=Homo sapiens GN=YIF1A PE=1 SV=2	1	173.114	155.561	162.026	162.85	221.824	173.323	187.688	179.995	183.491	168.398	161.634	141.732	191.989	155.265	155.74	157.829	0.780412	0.701281	0.730429	0.73414	1	0.781353	0.846114	0.811434	0.827192	0.759154	0.728659	0.63894	0.865503	0.699945	0.702089	0.711508	173.114	144.896	145.467	148.466	200.548	158.927	173.912	156.98	176.044	162.194	190.607
sp|O95071|UBR5_HUMAN	sp	O95071	UBR5	UBR5	E3 ubiquitin-protein ligase UBR5 OS=Homo sapiens GN=UBR5 PE=1 SV=2	38	8037.79	7842.76	7252.08	6537.43	8324.21	7948.06	6614.32	5680.14	7440.16	7077.94	6649.72	5811.58	7391.47	6771.19	6224.61	6185.23	0.965592	0.942163	0.871203	0.785351	1	0.954812	0.794589	0.682364	0.893797	0.850284	0.798841	0.698154	0.887949	0.813433	0.747771	0.743041	8037.79	7305.08	6510.9	5960.01	7525.81	7287.92	6128.84	4953.84	7138.2	6817.16	7841.69
sp|O95081|AGFG2_HUMAN	sp	O95081	AGFG2	AGFG2	Arf-GAP domain and FG repeat-containing protein 2 OS=Homo sapiens GN=AGFG2 PE=1 SV=2	6	969.208	1071.89	1247.62	1612	1455.94	1290.93	1206.58	1291.9	2346.42	2098.08	2353.79	2456.84	1722.27	2097.53	2149.18	2261.54	0.394494	0.436287	0.507815	0.656127	0.592608	0.525443	0.491111	0.525838	0.955055	0.853975	0.958056	1	0.701011	0.85375	0.874775	0.920508	969.208	998.402	1120.11	1469.62	1316.3	1183.71	1118.02	1126.71	2251.19	2020.78	2775.71
sp|O95084|PRS23_HUMAN	sp	O95084	PRS23	PRSS23	Serine protease 23 OS=Homo sapiens GN=PRSS23 PE=1 SV=1	3	394.573	569.135	486.191	383.927	235.408	404.686	237.692	248.282	292.713	375.163	313.99	289.631	264.41	394.298	269.733	305.665	0.693286	1	0.854264	0.674581	0.413624	0.711055	0.417638	0.436245	0.514312	0.659182	0.551697	0.508898	0.464583	0.692803	0.473935	0.53707	394.573	530.116	436.501	350.017	212.829	371.074	220.246	216.535	280.833	361.341	370.273
sp|O95104|SFR15_HUMAN	sp	O95104	SFR15	SCAF4	Splicing factor, arginine/serine-rich 15 OS=Homo sapiens GN=SCAF4 PE=1 SV=3	17	4357.24	4034.19	3940.16	3817.76	3997.61	4528.71	5044.45	4988.17	3904.66	4339.86	4870.5	4583.56	4297.7	4082.29	4255.99	4148.53	0.86377	0.79973	0.78109	0.756825	0.792478	0.897761	1	0.988844	0.774051	0.860324	0.965517	0.908635	0.851967	0.809263	0.843698	0.822395	4357.24	3757.62	3537.47	3480.56	3614.19	4152.57	4674.19	4350.35	3746.19	4179.96	5743.54
sp|O95139|NDUB6_HUMAN	sp	O95139	NDUB6	NDUFB6	NADH dehydrogenase [ubiquinone] 1 beta subcomplex subunit 6 OS=Homo sapiens GN=NDUFB6 PE=1 SV=3	14	3628.39	2997.5	3179.49	3088.9	4484.77	3302.85	3454.28	3313.23	3700.52	2891.68	3063.2	3044.34	3862.64	2669.36	2954.78	3038.37	0.809048	0.668374	0.708954	0.688753	1	0.73646	0.770225	0.738774	0.825132	0.644778	0.683023	0.678819	0.86128	0.595207	0.658849	0.677487	3628.39	2792	2854.54	2816.07	4054.62	3028.53	3200.74	2889.58	3550.34	2785.14	3612.28
sp|O95140|MFN2_HUMAN	sp	O95140	MFN2	MFN2	Mitofusin-2 OS=Homo sapiens GN=MFN2 PE=1 SV=3	12	2810.33	2446.23	2596.2	2281.2	2668.38	2551.84	2310.74	2371.59	2239.87	2285.47	2101.33	2108.6	2197.15	1996.28	1895.62	2034.85	1	0.870441	0.923805	0.811718	0.949491	0.90802	0.822229	0.843882	0.797015	0.813237	0.747718	0.750304	0.781812	0.710336	0.67452	0.724061	2810.33	2278.52	2330.86	2079.71	2412.45	2339.89	2141.13	2068.34	2148.97	2201.26	2478
sp|O95149|SPN1_HUMAN	sp	O95149	SPN1	SNUPN	Snurportin-1 OS=Homo sapiens GN=SNUPN PE=1 SV=1	3	221.644	308.543	346.732	374.528	298.54	381.454	329.016	323.384	341.123	492.049	434.104	411.903	319.808	501.869	435.999	421.266	0.441637	0.614788	0.690881	0.746267	0.594856	0.760068	0.655582	0.64436	0.679706	0.980433	0.864976	0.820739	0.637234	1	0.86875	0.839396	221.644	287.39	311.295	341.448	269.906	349.772	304.867	282.034	327.279	473.92	511.918
sp|O95155-4|UBE4B_HUMAN	sp	O95155-4	UBE4B	UBE4B	Isoform 4 of Ubiquitin conjugation factor E4 B OS=Homo sapiens GN=UBE4B	8	1340.89	1485.48	1465.62	1351.2	1357.47	1253.99	1119.25	1111.43	1402.13	1397.46	1317.92	1236.42	1372.12	1475.3	1365.29	1279.53	0.902664	1	0.98663	0.909607	0.913824	0.844166	0.753461	0.748197	0.943893	0.940744	0.887202	0.832336	0.923686	0.993149	0.919089	0.86136	1340.89	1383.64	1315.83	1231.86	1227.27	1149.84	1037.1	969.317	1345.23	1345.97	1554.16
sp|O95163|ELP1_HUMAN	sp	O95163	ELP1	IKBKAP	Elongator complex protein 1 OS=Homo sapiens GN=IKBKAP PE=1 SV=3	23	3797.93	5142.38	5355.97	5658.67	4551.06	4435.21	3614.93	4099.98	5798.99	5303.78	5220.88	5388.77	5180.89	5581.45	5569.02	5592.78	0.65493	0.886772	0.923605	0.975803	0.784801	0.764825	0.623373	0.707016	1	0.914605	0.900309	0.92926	0.893413	0.962487	0.960344	0.964441	3797.93	4789.83	4808.58	5158.87	4114.55	4066.84	3349.6	3575.73	5563.64	5108.37	6156.73
sp|O95166|GBRAP_HUMAN	sp	O95166	GBRAP	GABARAP	Gamma-aminobutyric acid receptor-associated protein OS=Homo sapiens GN=GABARAP PE=1 SV=1	5	961.552	2205.77	2410.52	1596.57	1362.49	2870.06	2201.26	2165.31	1049.58	2420.97	1926.9	1578.41	1233.23	2094.25	1691.23	1419.92	0.335029	0.768547	0.839886	0.556284	0.474726	1	0.766974	0.754449	0.365699	0.843526	0.671381	0.549959	0.429687	0.729691	0.589269	0.494737	961.552	2054.55	2164.16	1455.55	1231.81	2631.68	2039.69	1888.44	1006.98	2331.77	2272.3
sp|O95168|NDUB4_HUMAN	sp	O95168	NDUB4	NDUFB4	NADH dehydrogenase [ubiquinone] 1 beta subcomplex subunit 4 OS=Homo sapiens GN=NDUFB4 PE=1 SV=3	10	1837.65	1384.1	1381.47	1481.61	1837.58	1372.73	1489.72	1551.48	1721.6	1398.21	1596.65	1713.94	2230.76	1597.16	1761.75	1853.34	0.823778	0.620462	0.619282	0.664174	0.823745	0.615367	0.66781	0.695495	0.771755	0.626784	0.715743	0.76832	1	0.71597	0.789752	0.83081	1837.65	1289.21	1240.28	1350.75	1661.33	1258.72	1380.38	1353.1	1651.73	1346.69	1882.85
sp|O95169|NDUB8_HUMAN	sp	O95169	NDUB8	NDUFB8	NADH dehydrogenase [ubiquinone] 1 beta subcomplex subunit 8, mitochondrial OS=Homo sapiens GN=NDUFB8 PE=1 SV=1	10	1871.62	1702.03	1910.48	2154.44	3000.24	2131.87	2433.83	2279.38	2459.74	1794.78	2099.81	2074.51	2518.86	1670.39	1977.44	2022.42	0.623823	0.567297	0.636774	0.718089	1	0.710564	0.811211	0.759731	0.819846	0.598211	0.699879	0.691448	0.839554	0.556751	0.659092	0.674086	1871.62	1585.34	1715.22	1964.15	2712.48	1954.8	2255.19	1987.92	2359.91	1728.65	2476.2
sp|O95182|NDUA7_HUMAN	sp	O95182	NDUA7	NDUFA7	NADH dehydrogenase [ubiquinone] 1 alpha subcomplex subunit 7 OS=Homo sapiens GN=NDUFA7 PE=1 SV=3	10	3702.82	2721.28	2777.4	2962.85	4160.06	2846	3044.29	2988.24	3408.8	2356.98	2620.35	2612.59	3648.24	2340.83	2728.69	2960.72	0.890087	0.654145	0.667633	0.712213	1	0.684124	0.731789	0.718315	0.819412	0.566573	0.629882	0.628016	0.876966	0.562691	0.655924	0.711701	3702.82	2534.72	2493.54	2701.16	3761.06	2609.62	2820.84	2606.14	3270.46	2270.14	3090.05
sp|O95197|RTN3_HUMAN	sp	O95197	RTN3	RTN3	Reticulon-3 OS=Homo sapiens GN=RTN3 PE=1 SV=2	9	2617.72	2837.71	3143.89	2804.25	3745.2	4000.9	5204.56	4736.29	3434.48	3579.25	3876.5	3701.22	3822.24	3367.04	3453.3	3156.14	0.502967	0.545235	0.604065	0.538807	0.719601	0.76873	1	0.910028	0.659898	0.687715	0.744829	0.711149	0.734402	0.646941	0.663514	0.606418	2617.72	2643.16	2822.58	2556.57	3385.99	3668.6	4822.55	4130.68	3295.09	3447.38	4571.37
sp|O95202|LETM1_HUMAN	sp	O95202	LETM1	LETM1	LETM1 and EF-hand domain-containing protein 1, mitochondrial OS=Homo sapiens GN=LETM1 PE=1 SV=1	64	14335.5	12865.2	13160.3	12713.2	17389.5	14337.1	15610.3	15255	14584	11973.4	13291.1	12969.1	15171.1	11191.9	12426.3	12473.7	0.824378	0.739827	0.756798	0.731085	1	0.824469	0.897685	0.877255	0.838667	0.688546	0.764317	0.745801	0.872428	0.643599	0.71459	0.717314	14335.5	11983.2	11815.3	11590.3	15721.6	13146.3	14464.5	13304.4	13992.1	11532.3	15673.5
sp|O95208|EPN2_HUMAN	sp	O95208	EPN2	EPN2	Epsin-2 OS=Homo sapiens GN=EPN2 PE=1 SV=3	8	1319.21	1237.42	1174.07	1234.28	1121.94	1202.07	1072.9	1069.97	1285.78	1213.51	1219.17	1142.01	1312	1173.93	1129.93	1166.9	1	0.938005	0.889982	0.935618	0.850462	0.911204	0.813289	0.811068	0.974661	0.919877	0.924169	0.865681	0.994536	0.889876	0.856518	0.884543	1319.21	1152.59	1054.08	1125.26	1014.33	1102.23	994.15	933.156	1233.6	1168.8	1437.71
sp|O95210|STBD1_HUMAN	sp	O95210	STBD1	STBD1	Starch-binding domain-containing protein 1 OS=Homo sapiens GN=STBD1 PE=1 SV=1	2	180.752	177.12	184.969	159.749	212.671	195.326	208.533	196.801	157.529	182.67	160.226	173.118	186.839	171.657	174.068	178.529	0.849914	0.832836	0.869744	0.751155	1	0.918443	0.980544	0.92538	0.740718	0.858934	0.7534	0.814019	0.878536	0.80715	0.818486	0.839459	180.752	164.977	166.065	145.639	192.273	179.103	193.227	171.637	151.136	175.94	188.947
sp|O95218|ZRAB2_HUMAN	sp	O95218	ZRAB2	ZRANB2	Zinc finger Ran-binding domain-containing protein 2 OS=Homo sapiens GN=ZRANB2 PE=1 SV=2	18	3619.71	3370.1	3482.28	3400.04	4315.85	3028.33	3664.41	3401.37	4380.7	3163.54	3549.95	3550.79	4359.7	3060.41	3436.46	3646.79	0.826286	0.769306	0.794914	0.77614	0.985196	0.69129	0.836491	0.776445	1	0.722154	0.810361	0.810552	0.995207	0.698612	0.784455	0.832468	3619.71	3139.05	3126.38	3099.73	3901.9	2776.81	3395.45	2966.45	4202.91	3046.98	4186.28
sp|O95219|SNX4_HUMAN	sp	O95219	SNX4	SNX4	Sorting nexin-4 OS=Homo sapiens GN=SNX4 PE=1 SV=1	11	1393.71	1380.03	1411.61	1556.33	1562.26	1427.79	1411.8	1508.44	1787.86	1604.85	1623.48	1749.75	1728.92	1702.61	1732.47	1776.17	0.779541	0.771891	0.789553	0.8705	0.873816	0.798601	0.789662	0.843712	1	0.897637	0.908058	0.978686	0.967034	0.952319	0.96902	0.993462	1393.71	1285.42	1267.34	1418.87	1412.42	1309.2	1308.18	1315.56	1715.3	1545.72	1914.49
sp|O95232|LC7L3_HUMAN	sp	O95232	LC7L3	LUC7L3	Luc7-like protein 3 OS=Homo sapiens GN=LUC7L3 PE=1 SV=2	20	5979.48	6530.81	6456.8	6449.8	6823.38	6407.59	7118.64	6234.02	6816.25	6380.03	6896.97	6539.34	6772.16	6230.96	6735.2	6562.93	0.839975	0.917423	0.907027	0.906043	0.958523	0.900115	1	0.875732	0.957522	0.896244	0.968861	0.918622	0.951327	0.875302	0.946136	0.921936	5979.48	6083.07	5796.9	5880.12	6168.93	5875.4	6596.14	5436.9	6539.62	6144.97	8133.26
sp|O95235|KI20A_HUMAN	sp	O95235	KI20A	KIF20A	Kinesin-like protein KIF20A OS=Homo sapiens GN=KIF20A PE=1 SV=1	3	533.131	663.677	641.296	609.575	442.597	635.635	601.714	507.043	512.627	716.521	750.7	621.828	505.532	797.099	646.319	576.178	0.668839	0.832616	0.804538	0.764743	0.55526	0.797435	0.75488	0.63611	0.643116	0.898912	0.94179	0.780114	0.634215	1	0.81084	0.722844	533.131	618.177	575.754	555.735	400.146	582.841	557.549	442.209	491.822	690.122	885.263
sp|O95236|APOL3_HUMAN	sp	O95236	APOL3	APOL3	Apolipoprotein L3 OS=Homo sapiens GN=APOL3 PE=1 SV=3	3	158.771	174.772	147.375	120.657	102.349	270.802	259.789	261.47	101.348	278.872	216.884	190.112	83.5253	137.146	103.288	122.873	0.569333	0.626711	0.528469	0.432661	0.367012	0.971063	0.931573	0.937601	0.363421	1	0.777721	0.681718	0.299511	0.491788	0.370377	0.440608	158.771	162.79	132.313	110	92.5327	248.31	240.721	228.037	97.2347	268.597	255.761
sp|O95239|KIF4A_HUMAN	sp	O95239	KIF4A	KIF4A	Chromosome-associated kinesin KIF4A OS=Homo sapiens GN=KIF4A PE=1 SV=3	38	6617.4	9728.2	9680.68	7499.81	3893.81	9730.74	7943.98	6051.42	3713.92	9272.05	8939.15	6665.59	3921.33	8960.83	7536.22	5684.12	0.680051	0.999739	0.994855	0.770733	0.400155	1	0.81638	0.621887	0.381668	0.952861	0.91865	0.685003	0.402984	0.920879	0.774475	0.584141	6617.4	9061.26	8691.29	6837.39	3520.34	8922.54	7360.9	5277.65	3563.19	8930.43	10541.5
sp|O95243|MBD4_HUMAN	sp	O95243	MBD4	MBD4	Methyl-CpG-binding domain protein 4 OS=Homo sapiens GN=MBD4 PE=1 SV=1	1	503.398	665.614	668.177	562.659	462.432	618.402	578.628	448.195	416.417	618.987	696.859	499.15	447.994	559.236	502.368	450.592	0.722381	0.955162	0.958841	0.807421	0.663595	0.887413	0.830336	0.643164	0.597563	0.888252	1	0.716285	0.642875	0.80251	0.720903	0.646603	503.398	619.981	599.888	512.962	418.079	567.04	536.157	390.886	399.517	596.181	821.772
sp|O95248-4|MTMR5_HUMAN	sp	O95248-4	MTMR5	SBF1	Isoform 4 of Myotubularin-related protein 5 OS=Homo sapiens GN=SBF1	3	318.228	280.194	298.418	296.089	248.435	281.282	223.419	229.01	252.157	252.812	245.765	250.304	246.684	255.503	252.093	290.713	1	0.880483	0.937749	0.93043	0.780683	0.883902	0.702071	0.71964	0.792377	0.794435	0.772293	0.786555	0.775179	0.802893	0.792178	0.913536	318.228	260.985	267.919	269.937	224.607	257.92	207.02	199.727	241.923	243.497	289.819
sp|O95249|GOSR1_HUMAN	sp	O95249	GOSR1	GOSR1	Golgi SNAP receptor complex member 1 OS=Homo sapiens GN=GOSR1 PE=1 SV=1	5	1165.47	1013.08	1003.05	952.891	1237.99	1058.13	1071.8	976.944	1097.82	919.393	977.061	1012.98	1212.59	962.543	1037.66	1011.31	0.941422	0.818323	0.810224	0.769708	1	0.854716	0.86576	0.789138	0.886781	0.74265	0.789232	0.818242	0.979481	0.777505	0.838179	0.816898	1165.47	943.621	900.535	868.727	1119.25	970.244	993.133	852.026	1053.27	885.519	1152.2
sp|O95251|KAT7_HUMAN	sp	O95251	KAT7	KAT7	Histone acetyltransferase KAT7 OS=Homo sapiens GN=KAT7 PE=1 SV=1	11	3005.73	2921.39	2971.52	2698.87	2576.19	2995.79	2952.86	2841.43	2355.33	2603.89	2786.04	2608.52	2542.74	2430.5	2397.65	2468.02	1	0.971942	0.988617	0.897907	0.857093	0.996693	0.982409	0.945339	0.783613	0.866308	0.92691	0.867848	0.845965	0.808623	0.797692	0.821104	3005.73	2721.11	2667.82	2460.49	2329.1	2746.97	2736.12	2478.11	2259.74	2507.95	3285.44
sp|O95260-2|ATE1_HUMAN	sp	O95260-2	ATE1	ATE1	Isoform ATE1-2 of Arginyl-tRNA--protein transferase 1 OS=Homo sapiens GN=ATE1	10	2343.35	2136.01	2345.81	2633.63	1807.28	1584.03	1457.95	1651.39	2290.83	1876.72	1890.26	2061.2	2082.64	1970.53	1991.1	2124.07	0.889778	0.81105	0.890711	1	0.686231	0.601463	0.553589	0.627037	0.869837	0.712595	0.717738	0.782646	0.790785	0.748218	0.756027	0.806515	2343.35	1989.57	2106.06	2401.02	1633.94	1452.47	1350.94	1440.23	2197.86	1807.57	2229.09
sp|O95263|PDE8B_HUMAN	sp	O95263	PDE8B	PDE8B	High affinity cAMP-specific and IBMX-insensitive 3',5'-cyclic phosphodiesterase 8B OS=Homo sapiens GN=PDE8B PE=1 SV=2	2	230.214	219.964	222.923	249.832	224.28	226.672	244.673	273.061	264.384	208.748	255.115	283.114	222.841	249.922	249.15	276.047	0.813149	0.776945	0.787397	0.882443	0.79219	0.800636	0.864219	0.964492	0.933842	0.737328	0.901104	1	0.787105	0.88276	0.880035	0.975036	230.214	204.884	200.14	227.766	202.769	207.845	226.714	238.146	253.654	201.057	300.845
sp|O95271|TNKS1_HUMAN	sp	O95271	TNKS1	TNKS	Tankyrase-1 OS=Homo sapiens GN=TNKS PE=1 SV=2	3	775.27	689.227	711.728	580.097	570.569	561.348	603.333	637.954	561.338	497.239	515.163	619.993	495.531	504.142	497.197	515.567	1	0.889015	0.918039	0.748251	0.735962	0.724067	0.778223	0.82288	0.724054	0.641376	0.664495	0.799712	0.639172	0.650279	0.641321	0.665016	775.27	641.975	638.988	528.86	515.844	514.724	559.049	556.381	538.556	478.919	607.506
sp|O95273|CCDB1_HUMAN	sp	O95273	CCDB1	CCNDBP1	Cyclin-D1-binding protein 1 OS=Homo sapiens GN=CCNDBP1 PE=1 SV=2	1	158.288	197.64	231.848	233.833	201.088	181.245	149.02	149.686	256.521	266.829	225.265	224.457	229.636	261.309	215.66	298.116	0.53096	0.662962	0.777711	0.784369	0.674528	0.607966	0.499872	0.502105	0.860472	0.89505	0.755628	0.752917	0.77029	0.876534	0.723408	1	158.288	184.09	208.153	213.18	181.801	166.191	138.082	130.546	246.11	256.998	265.644
sp|O95292|VAPB_HUMAN	sp	O95292	VAPB	VAPB	Vesicle-associated membrane protein-associated protein B/C OS=Homo sapiens GN=VAPB PE=1 SV=3	20	5468.95	4659.33	4323.97	3861.17	4635.68	4517.01	4790.43	4605.22	4016.36	3921.98	4042.68	3971.16	4047.05	3581.09	3707.96	3347.21	1	0.851961	0.79064	0.706016	0.847637	0.825937	0.875933	0.842067	0.734394	0.717136	0.739205	0.726128	0.740004	0.654804	0.678001	0.612038	5468.95	4339.9	3882.05	3520.13	4191.06	4141.84	4438.82	4016.37	3853.36	3777.48	4767.33
sp|O95295|SNAPN_HUMAN	sp	O95295	SNAPN	SNAPIN	SNARE-associated protein Snapin OS=Homo sapiens GN=SNAPIN PE=1 SV=1	2	916.759	818.59	756.232	775.902	883.922	701.533	653.063	654.489	869.131	650.529	607.148	631.399	867.302	683.467	699.747	757.783	1	0.892917	0.824897	0.846354	0.964181	0.765232	0.712361	0.713916	0.948048	0.709596	0.662277	0.688729	0.946052	0.745525	0.763284	0.826589	916.759	762.469	678.943	707.371	799.142	643.266	605.129	570.802	833.858	626.561	715.98
sp|O95297|MPZL1_HUMAN	sp	O95297	MPZL1	MPZL1	Myelin protein zero-like protein 1 OS=Homo sapiens GN=MPZL1 PE=1 SV=1	7	2811.35	2334.44	2159.14	1664.9	1296	1722.05	1405.34	1421.18	1090.27	1514.1	1348.01	1247.38	1161.02	1300.86	1193.92	1143.81	1	0.830364	0.768008	0.592207	0.46099	0.612534	0.499881	0.505516	0.387809	0.538565	0.479488	0.443695	0.412976	0.462716	0.424679	0.406854	2811.35	2174.4	1938.47	1517.85	1171.7	1579.02	1302.19	1239.46	1046.02	1458.31	1589.64
sp|O95298|NDUC2_HUMAN	sp	O95298	NDUC2	NDUFC2	NADH dehydrogenase [ubiquinone] 1 subunit C2 OS=Homo sapiens GN=NDUFC2 PE=1 SV=1	12	4487.58	3308.65	3268.09	3238.95	4952.45	3380.14	3701.75	3591.63	3923.43	2775.47	3044.87	3013.92	4184.37	2669.44	3001.95	3252.05	0.906133	0.668084	0.659892	0.654009	1	0.682519	0.747459	0.725222	0.792219	0.560423	0.614821	0.60857	0.844908	0.539013	0.606154	0.656653	4487.58	3081.82	2934.08	2952.87	4477.45	3099.4	3430.05	3132.38	3764.2	2673.21	3590.67
sp|O95299|NDUAA_HUMAN	sp	O95299	NDUAA	NDUFA10	NADH dehydrogenase [ubiquinone] 1 alpha subcomplex subunit 10, mitochondrial OS=Homo sapiens GN=NDUFA10 PE=1 SV=1	23	7054.88	5665.47	5725.93	5512.31	8327.24	6181.5	6806.16	6394.72	6941.73	5027	5762.25	5670.39	7593.32	5025.97	5700.46	5995.24	0.847205	0.680354	0.687615	0.661962	1	0.742323	0.817337	0.767928	0.833617	0.603682	0.691976	0.680944	0.911866	0.603557	0.684555	0.719955	7054.88	5277.06	5140.73	5025.44	7528.55	5668.09	6306.6	5577.05	6660	4841.79	6795.14
sp|O95302|FKBP9_HUMAN	sp	O95302	FKBP9	FKBP9	Peptidyl-prolyl cis-trans isomerase FKBP9 OS=Homo sapiens GN=FKBP9 PE=1 SV=2	22	5616.2	5265.79	5707.46	5207.99	4924.6	6259.51	6538.13	5851.25	4188.4	4613.03	4685.29	4206.38	4384.05	4388.53	4394.13	4243.7	0.858992	0.805397	0.872949	0.796557	0.753213	0.957386	1	0.894942	0.640612	0.705558	0.71661	0.643362	0.670536	0.67122	0.672077	0.64907	5616.2	4904.78	5124.14	4748	4452.27	5739.62	6058.24	5103.07	4018.42	4443.07	5525.13
sp|O95336|6PGL_HUMAN	sp	O95336	6PGL	PGLS	6-phosphogluconolactonase OS=Homo sapiens GN=PGLS PE=1 SV=2	17	1537.53	1629.29	1734.32	2247.14	1780.01	1622.54	1589.84	1963.59	2275.43	2124.14	1932.67	2414.32	2002.04	2269.73	2279.11	2498.7	0.615333	0.652056	0.694091	0.899324	0.712374	0.649356	0.636269	0.785844	0.910645	0.8501	0.77347	0.96623	0.801233	0.908367	0.91212	1	1537.53	1517.59	1557.07	2048.66	1609.28	1487.78	1473.15	1712.51	2183.08	2045.88	2279.1
sp|O95340-2|PAPS2_HUMAN	sp	O95340-2	PAPS2	PAPSS2	Isoform B of Bifunctional 3'-phosphoadenosine 5'-phosphosulfate synthase 2 OS=Homo sapiens GN=PAPSS2	26	6085.51	6243.44	6578.85	7734.61	6345.15	5594.58	7616.15	7345.93	5784.16	5136.5	5773.18	6677.41	5986.45	6418.04	6776.44	7124.25	0.78679	0.807208	0.850574	1	0.820359	0.723318	0.984685	0.949748	0.747828	0.664093	0.746409	0.863316	0.773983	0.829783	0.87612	0.921088	6085.51	5815.4	5906.48	7051.45	5736.57	5129.91	7057.13	6406.63	5549.41	4947.25	6808.03
sp|O95347|SMC2_HUMAN	sp	O95347	SMC2	SMC2	Structural maintenance of chromosomes protein 2 OS=Homo sapiens GN=SMC2 PE=1 SV=2	56	12852.7	16024.1	15531	15163.4	9641.03	14400	11411.5	10964.5	11310	16065.7	14582.6	13187.9	10412.6	16367.1	14916.5	12466.1	0.785277	0.979042	0.948917	0.926457	0.58905	0.879815	0.697222	0.66991	0.691021	0.981587	0.890968	0.805757	0.63619	1	0.91137	0.761656	12852.7	14925.5	13943.7	13824.1	8716.33	13204	10573.9	9562.49	10851	15473.8	17196.5
sp|O95352|ATG7_HUMAN	sp	O95352	ATG7	ATG7	Ubiquitin-like modifier-activating enzyme ATG7 OS=Homo sapiens GN=ATG7 PE=1 SV=1	9	1979.7	1795.51	1847.96	2033.41	2134.75	1658.53	1561.17	1621.04	2197.82	1815.19	1845.7	1876.27	2139.52	1987.01	2025.06	2149.27	0.900757	0.816949	0.840814	0.925195	0.971305	0.754627	0.710327	0.737566	1	0.825905	0.839786	0.853699	0.973473	0.904082	0.921397	0.97791	1979.7	1672.41	1659.09	1853.81	1930	1520.78	1446.58	1413.76	2108.62	1748.31	2176.54
sp|O95359-3|TACC2_HUMAN	sp	O95359-3	TACC2	TACC2	Isoform 3 of Transforming acidic coiled-coil-containing protein 2 OS=Homo sapiens GN=TACC2	27	5825.89	6044.13	6931.05	7936.04	5009.64	4404.15	4040.09	4625.5	5804.86	4320.2	5280.17	5844.15	5529.37	5067.02	5802.12	6210.71	0.734106	0.761606	0.873364	1	0.631252	0.554956	0.509081	0.582847	0.731455	0.544378	0.665341	0.736407	0.696742	0.638482	0.73111	0.782596	5825.89	5629.76	6222.68	7235.09	4529.15	4038.36	3743.55	4034.05	5569.27	4161.03	6226.65
sp|O95361|TRI16_HUMAN	sp	O95361	TRI16	TRIM16	Tripartite motif-containing protein 16 OS=Homo sapiens GN=TRIM16 PE=1 SV=3	12	2681.2	3973.15	3525.77	3575.65	2607.53	2649.95	1690.27	1786.88	3298.38	3424.09	2501.98	2429.75	3162.3	3974.46	3357.29	2947.01	0.674608	0.999671	0.887107	0.899656	0.656071	0.666744	0.425284	0.449591	0.829895	0.861523	0.629514	0.611341	0.795654	1	0.844717	0.741488	2681.2	3700.76	3165.43	3259.83	2357.43	2429.85	1566.21	1558.4	3164.52	3297.93	2950.46
sp|O95363|SYFM_HUMAN	sp	O95363	SYFM	FARS2	Phenylalanine--tRNA ligase, mitochondrial OS=Homo sapiens GN=FARS2 PE=1 SV=1	6	1239.27	1140.63	1174.88	1091.52	1359.36	1150.9	999.644	802.498	1213.76	955.331	1033.62	896.232	1196.62	968.073	963.055	992.522	0.911657	0.839092	0.864285	0.802964	1	0.846648	0.735378	0.590349	0.892891	0.70278	0.760374	0.659304	0.880282	0.712153	0.708462	0.730139	1239.27	1062.43	1054.8	995.109	1228.98	1055.31	926.271	699.885	1164.5	920.133	1218.9
sp|O95365|ZBT7A_HUMAN	sp	O95365	ZBT7A	ZBTB7A	Zinc finger and BTB domain-containing protein 7A OS=Homo sapiens GN=ZBTB7A PE=1 SV=1	3	396.501	401.113	381.397	357.859	327.986	426.955	427.511	381.71	323.727	396.59	394.394	345.843	300.722	364.219	313.269	333.97	0.927464	0.938253	0.892133	0.837075	0.7672	0.998701	1	0.892866	0.757238	0.927672	0.922537	0.80897	0.703425	0.851953	0.732775	0.781196	396.501	373.614	342.417	326.251	296.528	391.494	396.132	332.902	310.589	381.978	465.09
sp|O95372|LYPA2_HUMAN	sp	O95372	LYPA2	LYPLA2	Acyl-protein thioesterase 2 OS=Homo sapiens GN=LYPLA2 PE=1 SV=1	6	769.458	706.591	781.123	999.272	717.022	704.461	657.908	788.609	835.586	866.503	813.684	920.479	845.439	938.829	884.898	1069.49	0.71946	0.660678	0.730366	0.934341	0.67043	0.658686	0.615158	0.737366	0.78129	0.810199	0.760811	0.860667	0.790503	0.877825	0.827398	1	769.458	658.149	701.29	911.012	648.25	645.951	609.618	687.772	801.674	834.578	959.537
sp|O95373|IPO7_HUMAN	sp	O95373	IPO7	IPO7	Importin-7 OS=Homo sapiens GN=IPO7 PE=1 SV=1	33	3541.86	5173.64	5559.45	5330.27	4570.6	5701.2	5305.71	5584.7	5851.5	7432.62	6728.03	6836.75	5139.34	6977.17	6367.98	6090.35	0.476529	0.696073	0.74798	0.717146	0.614938	0.767052	0.713842	0.751377	0.787273	1	0.905204	0.919831	0.691458	0.938723	0.856762	0.819408	3541.86	4818.95	4991.26	4859.48	4132.22	5227.68	4916.28	4870.6	5614.02	7158.77	7934.04
sp|O95376|ARI2_HUMAN	sp	O95376	ARI2	ARIH2	E3 ubiquitin-protein ligase ARIH2 OS=Homo sapiens GN=ARIH2 PE=1 SV=1	5	584.602	659.984	683.063	759.292	401.415	404.233	339.732	393.558	500.968	483.309	477.761	573.904	555.31	640.865	653.205	754.045	0.76993	0.869209	0.899605	1	0.52867	0.532382	0.447432	0.518322	0.659782	0.636526	0.629219	0.75584	0.731353	0.84403	0.860281	0.993089	584.602	614.737	613.252	692.228	362.914	370.659	314.796	343.235	480.636	465.502	563.4
sp|O95379-4|TFIP8_HUMAN	sp	O95379-4	TFIP8	TNFAIP8	Isoform 4 of Tumor necrosis factor alpha-induced protein 8 OS=Homo sapiens GN=TNFAIP8	2	325.57	333.354	367.091	383.764	249.173	329.642	344.26	442.377	345.819	409.796	339.45	416.799	301.005	373.585	336.953	410.43	0.735956	0.753551	0.829813	0.867503	0.563259	0.74516	0.778205	1	0.781728	0.926351	0.767332	0.942179	0.680426	0.844494	0.761687	0.927784	325.57	310.5	329.573	349.868	225.274	302.263	318.992	385.812	331.784	394.698	400.297
sp|O95391|SLU7_HUMAN	sp	O95391	SLU7	SLU7	Pre-mRNA-splicing factor SLU7 OS=Homo sapiens GN=SLU7 PE=1 SV=2	16	2753.92	3177.49	3176.57	2888.56	2880.46	2965.78	2709.09	2626.1	2710.57	2913.14	2983.13	2678.89	2915.22	2783.61	2759.94	2766.54	0.866696	1	0.999711	0.90907	0.906521	0.933371	0.852589	0.82647	0.853053	0.916805	0.938832	0.843085	0.917459	0.876039	0.86859	0.870669	2753.92	2959.65	2851.92	2633.43	2604.19	2719.45	2510.25	2290.31	2600.56	2805.81	3517.86
sp|O95394-4|AGM1_HUMAN	sp	O95394-4	AGM1	PGM3	Isoform 3 of Phosphoacetylglucosamine mutase OS=Homo sapiens GN=PGM3	17	2131.4	2226.4	2416.62	3094.16	2099.31	1970.32	1858.12	2134.05	2803.96	2617.74	2526.9	2925.84	2640.25	3002.38	3014.9	3234.51	0.658956	0.688326	0.747138	0.956609	0.649036	0.609155	0.574469	0.659777	0.866888	0.809315	0.781232	0.90457	0.816276	0.928234	0.932105	1	2131.4	2073.76	2169.64	2820.87	1897.96	1806.67	1721.74	1861.18	2690.16	2521.29	2979.85
sp|O95395|GCNT3_HUMAN	sp	O95395	GCNT3	GCNT3	Beta-1,3-galactosyl-O-glycosyl-glycoprotein beta-1,6-N-acetylglucosaminyltransferase 3 OS=Homo sapiens GN=GCNT3 PE=2 SV=1	9	1168.61	1547.27	1686.56	1301.41	1759.03	1715.74	1393.23	1240.95	1369.17	1638.68	1337.87	1122.4	1414.01	1527.45	1389.62	1478.39	0.664348	0.879612	0.958799	0.739841	1	0.97539	0.792044	0.70547	0.778363	0.931577	0.760569	0.638076	0.803855	0.868345	0.789991	0.840455	1168.61	1441.19	1514.19	1186.46	1590.32	1573.24	1290.97	1082.27	1313.6	1578.3	1577.68
sp|O95396|MOCS3_HUMAN	sp	O95396	MOCS3	MOCS3	Adenylyltransferase and sulfurtransferase MOCS3 OS=Homo sapiens GN=MOCS3 PE=1 SV=1	1	153.805	213.984	228.314	304.437	280.015	201.438	243.859	251.669	333.962	298.721	298.755	343.007	298.202	320.585	316.563	324.502	0.448402	0.623848	0.665625	0.887554	0.816353	0.58727	0.710944	0.733714	0.973629	0.870888	0.870987	1	0.869375	0.934632	0.922905	0.946051	153.805	199.314	204.98	277.548	253.158	184.707	225.96	219.489	320.408	287.715	352.307
sp|O95400|CD2B2_HUMAN	sp	O95400	CD2B2	CD2BP2	CD2 antigen cytoplasmic tail-binding protein 2 OS=Homo sapiens GN=CD2BP2 PE=1 SV=1	18	3371.68	2958.32	2885.67	3111.69	3355.35	2755.25	2892.87	2892.71	3317.45	2955.52	3071.01	3054.93	3319.3	2887.15	2888.17	3163.16	1	0.877401	0.855856	0.92289	0.995157	0.817175	0.857992	0.857943	0.983915	0.876573	0.910825	0.906057	0.984464	0.856293	0.856595	0.938155	3371.68	2755.5	2590.75	2836.85	3033.53	2526.41	2680.54	2522.83	3182.81	2846.63	3621.49
sp|O95405|ZFYV9_HUMAN	sp	O95405	ZFYV9	ZFYVE9	Zinc finger FYVE domain-containing protein 9 OS=Homo sapiens GN=ZFYVE9 PE=1 SV=2	2	148.347	127.06	128.598	143.933	140.996	124.71	110.914	97.555	140.348	108.292	103.908	113.592	155.036	124.791	126.632	128.282	0.956857	0.819552	0.829473	0.928385	0.909444	0.804395	0.715409	0.629242	0.905262	0.698496	0.670222	0.732685	1	0.804914	0.816789	0.827434	148.347	118.349	115.455	131.22	127.473	114.352	102.773	85.081	134.652	104.302	122.534
sp|O95415|BRI3_HUMAN	sp	O95415	BRI3	BRI3	Brain protein I3 OS=Homo sapiens GN=BRI3 PE=2 SV=1	1	329.925	328.75	349.485	262.174	473.806	486.202	536.594	506.99	355.541	341.182	322.686	360.731	362.316	305.618	304.992	311.317	0.61485	0.612661	0.651302	0.48859	0.882987	0.906089	1	0.944829	0.662589	0.635829	0.60136	0.67226	0.675213	0.569551	0.568385	0.580172	329.925	306.212	313.767	239.018	428.362	445.82	497.209	442.163	341.112	328.612	380.528
sp|O95425|SVIL_HUMAN	sp	O95425	SVIL	SVIL	Supervillin OS=Homo sapiens GN=SVIL PE=1 SV=2	30	9350.21	7229.31	7087.35	7378.59	8244.59	6605.17	7098.92	7339.13	7996.88	6076.98	6403.17	6357.59	8196.16	6166.76	6335.8	7091.4	1	0.773171	0.757989	0.789136	0.881755	0.70642	0.759226	0.784916	0.855262	0.64993	0.684815	0.679941	0.876575	0.659532	0.67761	0.758421	9350.21	6733.69	6363.01	6726.88	7453.83	6056.57	6577.87	6400.7	7672.33	5853.08	7550.94
sp|O95429|BAG4_HUMAN	sp	O95429	BAG4	BAG4	BAG family molecular chaperone regulator 4 OS=Homo sapiens GN=BAG4 PE=1 SV=1	4	361.606	333.505	351.771	316.054	342.571	325.848	315.757	256.564	337.661	329.667	364.352	313.939	389.707	328.172	351.395	315.835	0.927893	0.855785	0.902655	0.811006	0.879048	0.836136	0.810243	0.658351	0.866449	0.845937	0.934938	0.805579	1	0.8421	0.901692	0.810443	361.606	310.641	315.819	288.139	309.714	298.784	292.581	223.758	323.957	317.521	429.662
sp|O95433|AHSA1_HUMAN	sp	O95433	AHSA1	AHSA1	Activator of 90 kDa heat shock protein ATPase homolog 1 OS=Homo sapiens GN=AHSA1 PE=1 SV=1	44	7508.37	10191.2	10642.3	11652.4	6984.59	8583.81	6732.47	7358.75	9796.49	12327.5	10615.3	10682.5	8347.71	12261.4	10835.8	10603.5	0.609075	0.826707	0.863297	0.945236	0.566587	0.696315	0.546134	0.596938	0.794686	1	0.861108	0.866555	0.677162	0.99464	0.878997	0.86015	7508.37	9492.54	9554.62	10623.2	6314.68	7870.87	6238.31	6417.81	9398.9	11873.3	12518.1
sp|O95453|PARN_HUMAN	sp	O95453	PARN	PARN	Poly(A)-specific ribonuclease PARN OS=Homo sapiens GN=PARN PE=1 SV=1	27	11116.8	9998.61	9596.07	8940.39	10570.6	8769.94	9152.38	8506.53	10023.6	8280.51	9021.91	8940.46	11275.2	8825.49	9430.31	9599.34	0.985954	0.886781	0.85108	0.792927	0.93751	0.77781	0.811729	0.754448	0.888996	0.734402	0.800158	0.792934	1	0.782737	0.836379	0.85137	11116.8	9313.13	8615.33	8150.73	9556.73	8041.54	8480.61	7418.83	9616.78	7975.42	10639.1
sp|O95455|TGDS_HUMAN	sp	O95455	TGDS	TGDS	dTDP-D-glucose 4,6-dehydratase OS=Homo sapiens GN=TGDS PE=1 SV=1	1	21.1631	33.0741	38.5137	41.0504	26.5545	29.0279	20.6621	31.9164	31.2504	42.8869	40.8269	46.0284	24.2886	43.3366	41.1536	43.9247	0.459783	0.718558	0.836738	0.891848	0.576916	0.630651	0.448898	0.693408	0.678937	0.931749	0.886994	1	0.527687	0.941518	0.894091	0.954295	21.1631	30.8066	34.5775	37.4246	24.0076	26.6169	19.1455	27.8354	29.9821	41.3068	48.1452
sp|O95456|PSMG1_HUMAN	sp	O95456	PSMG1	PSMG1	Proteasome assembly chaperone 1 OS=Homo sapiens GN=PSMG1 PE=1 SV=1	5	1042.74	1639.07	1852	1790.35	1153.73	1755.33	1392.83	1641.09	1346.84	2177.73	2040.88	2249.91	1253.44	2113.86	2031.29	1946.13	0.463458	0.728504	0.823142	0.795743	0.512787	0.780178	0.61906	0.729402	0.598619	0.967915	0.907093	1	0.557108	0.939529	0.902829	0.864979	1042.74	1526.7	1662.72	1632.22	1043.07	1609.54	1290.6	1431.25	1292.18	2097.49	2406.71
sp|O95466-2|FMNL1_HUMAN	sp	O95466-2	FMNL1	FMNL1	Isoform 2 of Formin-like protein 1 OS=Homo sapiens GN=FMNL1	24	2842.19	3225.44	3618.91	3410.6	3338.7	5064.38	6722.43	7123.23	3228.01	4536.57	5761.29	6121.25	3348.05	4190.43	4441.56	4426.99	0.399003	0.452805	0.508043	0.478799	0.468706	0.710967	0.943733	1	0.453166	0.63687	0.808803	0.859336	0.470018	0.588276	0.623531	0.621486	2842.19	3004.31	3249.05	3109.36	3018.48	4643.75	6229.01	6212.41	3097	4369.43	6794.01
sp|O95470|SGPL1_HUMAN	sp	O95470	SGPL1	SGPL1	Sphingosine-1-phosphate lyase 1 OS=Homo sapiens GN=SGPL1 PE=1 SV=3	30	8153.32	7313.25	7187.28	6573.84	9371.15	9835.73	11247.6	10485.4	8389.88	8209.49	8650.41	8265.41	9303.12	7598.43	7764.06	7628.78	0.724897	0.650208	0.639008	0.584468	0.833172	0.874477	1	0.932242	0.745929	0.729891	0.769092	0.734863	0.827123	0.675562	0.690289	0.678261	8153.32	6811.87	6452.72	5993.21	8472.34	9018.81	10422	9144.71	8049.38	7907.02	10201
sp|O95478|NSA2_HUMAN	sp	O95478	NSA2	NSA2	Ribosome biogenesis protein NSA2 homolog OS=Homo sapiens GN=NSA2 PE=1 SV=1	20	4578.31	5096.47	4543.57	3848.2	4442.59	4379.68	4302.37	4164.55	3939.07	4234.65	4388.15	4568.05	4433.7	4111.22	4313.62	4091.43	0.898329	1	0.891514	0.755071	0.871699	0.859356	0.844186	0.817143	0.7729	0.830898	0.861017	0.896316	0.869955	0.806679	0.846394	0.802797	4578.31	4747.07	4079.21	3508.31	4016.49	4015.92	3986.58	3632.04	3779.2	4078.63	5174.73
sp|O95479|G6PE_HUMAN	sp	O95479	G6PE	H6PD	GDH/6PGL endoplasmic bifunctional protein OS=Homo sapiens GN=H6PD PE=1 SV=2	12	2358.65	1556.82	1726.88	1890.66	3207.08	2264.62	2735.27	2890.89	2516.41	1579.41	1793.21	2051.24	2695.02	1609.71	1808.13	2140.31	0.735451	0.485433	0.538459	0.589527	1	0.706132	0.852883	0.901408	0.784641	0.492476	0.55914	0.639597	0.840333	0.501925	0.563794	0.667369	2358.65	1450.09	1550.39	1723.67	2899.48	2076.53	2534.5	2521.24	2414.28	1521.22	2114.64
sp|O95486|SC24A_HUMAN	sp	O95486	SC24A	SEC24A	Protein transport protein Sec24A OS=Homo sapiens GN=SEC24A PE=1 SV=2	7	974.639	1112.62	1282.53	1355.34	991.558	1158.52	1049.43	1159.48	1152.28	1293.5	1230.1	1340.61	1100.12	1297.37	1353.68	1428.29	0.682384	0.778989	0.897949	0.948928	0.69423	0.811128	0.734746	0.811797	0.806761	0.905629	0.861244	0.938612	0.770235	0.908337	0.947768	1	974.639	1036.34	1151.45	1235.63	896.455	1062.3	972.401	1011.22	1105.52	1245.84	1450.6
sp|O95487-3|SC24B_HUMAN	sp	O95487-3	SC24B	SEC24B	Isoform 3 of Protein transport protein Sec24B OS=Homo sapiens GN=SEC24B	6	621.847	594.628	642.159	603.527	586.668	558.322	555.045	548.556	584.21	606.479	572.67	583.083	538.002	562.381	548.588	568.807	0.968369	0.925983	1	0.939841	0.913587	0.869445	0.864341	0.854237	0.909759	0.944437	0.891787	0.908004	0.837802	0.875765	0.854286	0.885772	621.847	553.862	576.529	550.221	530.399	511.95	514.305	478.414	560.5	584.134	675.321
sp|O95490-6|AGRL2_HUMAN	sp	O95490-6	AGRL2	ADGRL2	Isoform 6 of Adhesion G protein-coupled receptor L2 OS=Homo sapiens GN=ADGRL2	3	610.04	499.76	535.177	575.042	745.54	695.569	702.89	552.046	630.326	571.177	588.645	510.836	627.058	549.615	519.112	560.634	0.818253	0.670334	0.717839	0.77131	1	0.932973	0.942794	0.740465	0.845463	0.766126	0.789555	0.685189	0.841079	0.737204	0.69629	0.751983	610.04	465.498	480.481	524.252	674.033	637.797	651.299	481.458	604.745	550.133	694.16
sp|O95503|CBX6_HUMAN	sp	O95503	CBX6	CBX6	Chromobox protein homolog 6 OS=Homo sapiens GN=CBX6 PE=1 SV=1	2	268.201	283.183	319.662	307.958	365.609	246.754	290.835	305.91	310.593	239.32	306.559	317.072	314.932	280.086	312.594	299.108	0.733574	0.774553	0.874329	0.842317	1	0.674912	0.795482	0.836713	0.849524	0.654581	0.83849	0.867244	0.861392	0.766083	0.854996	0.81811	268.201	263.769	286.992	280.758	330.542	226.259	269.488	266.794	297.988	230.503	361.51
sp|O95551-2|TYDP2_HUMAN	sp	O95551-2	TYDP2	TDP2	Isoform 2 of Tyrosyl-DNA phosphodiesterase 2 OS=Homo sapiens GN=TDP2	6	895.368	1262.74	1295.49	1249.08	1334.51	1100.32	1292.65	1211.05	1450.25	1317.9	1446.28	1442.42	1375.96	1353.31	1453.76	1464.8	0.611254	0.862054	0.884413	0.852731	0.911047	0.751171	0.882472	0.826768	0.990062	0.899708	0.987355	0.984719	0.939346	0.923887	0.992458	1	895.368	1176.17	1163.09	1138.76	1206.51	1008.93	1197.77	1056.2	1391.39	1269.34	1705.53
sp|O95563|MPC2_HUMAN	sp	O95563	MPC2	MPC2	Mitochondrial pyruvate carrier 2 OS=Homo sapiens GN=MPC2 PE=1 SV=1	2	102.944	155.559	135.143	83.1917	141.86	108.87	108.563	92.5408	116.428	97.7109	97.8698	65.8715	109.041	87.7004	78.8083	102.806	0.661769	1	0.868758	0.534793	0.91194	0.699863	0.697893	0.594893	0.748452	0.628129	0.62915	0.423451	0.700966	0.563777	0.506614	0.66088	102.944	144.894	121.331	75.8438	128.254	99.8274	100.595	80.7079	111.703	94.1109	115.413
sp|O95571|ETHE1_HUMAN	sp	O95571	ETHE1	ETHE1	Persulfide dioxygenase ETHE1, mitochondrial OS=Homo sapiens GN=ETHE1 PE=1 SV=2	14	2147.65	1820.57	2127.63	2445.8	4395.49	3707.76	4572.82	4826.54	3787.96	2923.3	3160.81	3627.6	4128.87	2977.35	3303.57	3721.03	0.444966	0.3772	0.440818	0.50674	0.910692	0.768203	0.947432	1	0.784819	0.605671	0.654881	0.751594	0.855451	0.61687	0.68446	0.770952	2147.65	1695.76	1910.18	2229.78	3973.91	3399.81	4237.18	4209.39	3634.23	2815.59	3727.39
sp|O95573|ACSL3_HUMAN	sp	O95573	ACSL3	ACSL3	Long-chain-fatty-acid--CoA ligase 3 OS=Homo sapiens GN=ACSL3 PE=1 SV=3	86	18555.5	19195.6	20211.3	19199.7	17512	20493.1	25086.3	23608.8	16239.7	17702.3	21081.8	20330.8	16317.6	15797.9	16640.2	16713.7	0.739667	0.765183	0.805673	0.765346	0.698071	0.816903	1	0.941102	0.647352	0.705657	0.84037	0.810433	0.650459	0.629743	0.66332	0.666249	18555.5	17879.6	18145.7	17503.9	15832.4	18791	23245	20590	15580.6	17050.1	24860.7
sp|O95602|RPA1_HUMAN	sp	O95602	RPA1	POLR1A	DNA-directed RNA polymerase I subunit RPA1 OS=Homo sapiens GN=POLR1A PE=1 SV=2	36	9020.5	8368.01	7911.07	7641.73	9296.04	7704.35	6400.14	6249.17	8683.7	7461.05	6346.28	6548.87	9409.76	7776.49	7491.42	8042.04	0.958633	0.889291	0.840731	0.812107	0.987915	0.818762	0.68016	0.664116	0.92284	0.792906	0.674437	0.695966	1	0.826428	0.796133	0.854649	9020.5	7794.32	7102.54	6966.78	8404.43	7064.45	5930.38	5450.11	8331.28	7186.16	7483.86
sp|O95613|PCNT_HUMAN	sp	O95613	PCNT	PCNT	Pericentrin OS=Homo sapiens GN=PCNT PE=1 SV=4	8	895.186	985.626	985.337	974.905	1066.75	1084.12	1334.25	1298.22	1021.52	1092.87	1254.38	1258.69	1111.37	1086.75	1147.87	1127.47	0.670927	0.73871	0.738493	0.730675	0.799515	0.812529	1	0.972993	0.765612	0.819084	0.940138	0.943368	0.832953	0.8145	0.86031	0.845016	895.186	918.054	884.633	888.797	964.439	994.076	1236.32	1132.22	980.062	1052.6	1479.23
sp|O95619|YETS4_HUMAN	sp	O95619	YETS4	YEATS4	YEATS domain-containing protein 4 OS=Homo sapiens GN=YEATS4 PE=1 SV=1	4	1011.26	1104.59	1161.35	1284.02	1094.81	1255.15	1120.87	964.085	1165.29	1294.29	1185.57	975.204	1060.8	1225.05	1100.89	1198.17	0.781326	0.853434	0.897292	0.992068	0.845877	0.969761	0.866014	0.744878	0.900336	1	0.916	0.753468	0.819599	0.946509	0.850574	0.925742	1011.26	1028.86	1042.66	1170.61	989.801	1150.9	1038.6	840.811	1118	1246.6	1398.08
sp|O95625|ZBT11_HUMAN	sp	O95625	ZBT11	ZBTB11	Zinc finger and BTB domain-containing protein 11 OS=Homo sapiens GN=ZBTB11 PE=1 SV=2	4	952.055	897.59	888.178	772.574	791.026	848.673	725.461	636.698	763.095	886.692	755.24	686.845	771.363	767.644	680.484	692.022	1	0.942792	0.932906	0.811481	0.830861	0.891412	0.761995	0.668762	0.801524	0.931345	0.793273	0.721434	0.810208	0.806303	0.714753	0.726871	952.055	836.053	797.404	704.337	715.156	778.185	672.213	555.286	732.125	854.023	890.617
sp|O95628-6|CNOT4_HUMAN	sp	O95628-6	CNOT4	CNOT4	Isoform 6 of CCR4-NOT transcription complex subunit 4 OS=Homo sapiens GN=CNOT4	1	95.3457	137.444	154.921	154.746	136.841	150.256	118.013	95.9416	143.866	169.88	147.079	128.403	131.956	166.864	148.593	141.233	0.561253	0.809064	0.911946	0.910913	0.805514	0.884481	0.694684	0.564761	0.846867	1	0.865781	0.755843	0.776761	0.982245	0.874694	0.831371	95.3457	128.021	139.088	141.078	123.716	137.776	109.351	83.6739	138.027	163.621	173.443
sp|O95630|STABP_HUMAN	sp	O95630	STABP	STAMBP	STAM-binding protein OS=Homo sapiens GN=STAMBP PE=1 SV=1	12	2826.19	3402.82	3748.41	4147.48	2777.83	2856.95	2416.01	2743.46	3312.89	3155.03	2962.65	3389.17	2931.1	3249.53	3132.65	3434.98	0.681423	0.820454	0.903778	1	0.669763	0.688839	0.582525	0.661475	0.798771	0.76071	0.714325	0.817164	0.706718	0.783493	0.755314	0.828208	2826.19	3169.53	3365.31	3781.16	2511.4	2619.66	2238.68	2392.66	3178.44	3038.79	3493.71
sp|O95633|FSTL3_HUMAN	sp	O95633	FSTL3	FSTL3	Follistatin-related protein 3 OS=Homo sapiens GN=FSTL3 PE=1 SV=1	1	140.915	249.218	218.149	190.198	249.58	456.926	394.655	297.593	198.776	408.602	272.918	213.765	221.895	300.696	187.116	197.519	0.308398	0.545423	0.477429	0.416256	0.546216	1	0.863719	0.651295	0.43503	0.894243	0.597292	0.467832	0.485626	0.658085	0.40951	0.432278	140.915	232.132	195.854	173.399	225.642	418.975	365.688	259.541	190.709	393.548	321.839
sp|O95639|CPSF4_HUMAN	sp	O95639	CPSF4	CPSF4	Cleavage and polyadenylation specificity factor subunit 4 OS=Homo sapiens GN=CPSF4 PE=1 SV=1	14	2932.06	2952.99	2780.35	2494.28	2676.98	2572.54	2694.31	2545.46	2495.34	2311.28	2416.99	2487.51	2624.26	2307.14	2324.62	2369.05	0.992912	1	0.941537	0.844661	0.906531	0.871163	0.9124	0.861994	0.845022	0.78269	0.81849	0.842371	0.888677	0.781288	0.787209	0.802254	2932.06	2750.54	2496.19	2273.97	2420.22	2358.87	2496.55	2219.98	2394.07	2226.12	2850.24
sp|O95671|ASML_HUMAN	sp	O95671	ASML	ASMTL	N-acetylserotonin O-methyltransferase-like protein OS=Homo sapiens GN=ASMTL PE=1 SV=3	4	1209.68	781.87	901.732	1640.13	684.627	506.477	471.17	685.292	962.346	508.574	610.365	715.608	794.249	574.163	637.674	870.563	0.737549	0.476711	0.549792	1	0.417421	0.308802	0.287276	0.417827	0.586749	0.310081	0.372143	0.43631	0.484259	0.350071	0.388794	0.530787	1209.68	728.267	809.573	1495.27	618.962	464.411	436.587	597.666	923.29	489.836	719.773
sp|O95674|CDS2_HUMAN	sp	O95674	CDS2	CDS2	Phosphatidate cytidylyltransferase 2 OS=Homo sapiens GN=CDS2 PE=1 SV=1	8	2582.07	2275.44	2326.35	1983.14	2528.46	2435.45	2891.82	2793.2	2079.47	1974.09	2186.6	2171.42	1981.69	1669.95	1782.39	1735.86	0.892889	0.786855	0.804459	0.685777	0.874351	0.842187	1	0.965897	0.719089	0.682648	0.756134	0.750883	0.685275	0.577475	0.616356	0.600267	2582.07	2119.44	2088.59	1807.98	2285.95	2233.17	2679.56	2436.04	1995.08	1901.36	2578.55
sp|O95684|FR1OP_HUMAN	sp	O95684	FR1OP	FGFR1OP	FGFR1 oncogene partner OS=Homo sapiens GN=FGFR1OP PE=1 SV=1	4	816.984	960.494	930.949	858.732	826.07	972.795	844.773	806.045	859.732	1075.14	973.83	953.505	817.573	1055.96	940.724	985.099	0.759884	0.893365	0.865885	0.798715	0.768335	0.904806	0.785732	0.74971	0.799645	1	0.905769	0.886864	0.760432	0.982156	0.874977	0.91625	816.984	894.645	835.804	782.885	746.839	891.998	782.768	702.979	824.84	1035.53	1148.39
sp|O95685|PPR3D_HUMAN	sp	O95685	PPR3D	PPP1R3D	Protein phosphatase 1 regulatory subunit 3D OS=Homo sapiens GN=PPP1R3D PE=1 SV=1	1	20.2604	34.594	34.1635	39.37	46.9414	58.8984	52.6404	82.3669	94.4674	89.1861	120.716	116.57	101.404	124.502	136.445	137.941	0.146877	0.250788	0.247668	0.285412	0.340301	0.426983	0.381616	0.597117	0.68484	0.646553	0.875126	0.845076	0.73513	0.902575	0.989152	1	20.2604	32.2223	30.6719	35.8927	42.4391	54.0065	48.7767	71.8349	90.6335	85.9001	142.354
sp|O95696-2|BRD1_HUMAN	sp	O95696-2	BRD1	BRD1	Isoform 2 of Bromodomain-containing protein 1 OS=Homo sapiens GN=BRD1	3	820.773	688.999	752.562	691.18	674.097	694.945	712.374	720.406	622.756	620.322	670.669	676.537	677.705	629.48	629.386	725.051	1	0.839452	0.916894	0.842109	0.821295	0.846695	0.867931	0.877716	0.758744	0.755778	0.817119	0.824268	0.825692	0.766935	0.766821	0.883376	820.773	641.763	675.648	630.132	609.442	637.225	660.087	628.29	597.482	597.467	790.887
sp|O95707|RPP29_HUMAN	sp	O95707	RPP29	POP4	Ribonuclease P protein subunit p29 OS=Homo sapiens GN=POP4 PE=1 SV=2	4	683.41	701.165	671.922	598.953	854.773	754.439	790.645	698.323	723.275	624.829	700.435	636.874	765.236	579.011	654.017	646.647	0.799522	0.820294	0.786083	0.700716	1	0.88262	0.924977	0.816969	0.84616	0.730989	0.819439	0.74508	0.895251	0.677386	0.765136	0.756514	683.41	653.095	603.25	546.051	772.789	691.778	732.613	609.031	693.921	601.808	825.988
sp|O95714|HERC2_HUMAN	sp	O95714	HERC2	HERC2	E3 ubiquitin-protein ligase HERC2 OS=Homo sapiens GN=HERC2 PE=1 SV=2	15	3002.26	3479.21	3369.51	3351.75	3284.69	3162.13	2632.97	2640.17	3440.88	3416.42	3099.54	2834.86	3226.41	3449.81	3073.84	3200.67	0.862915	1	0.968472	0.963367	0.944093	0.908864	0.756772	0.758842	0.988983	0.981955	0.890877	0.814801	0.927341	0.991551	0.883488	0.919942	3002.26	3240.68	3025.14	3055.71	2969.65	2899.49	2439.71	2302.58	3301.23	3290.55	3655.14
sp|O95716|RAB3D_HUMAN	sp	O95716	RAB3D	RAB3D	Ras-related protein Rab-3D OS=Homo sapiens GN=RAB3D PE=1 SV=1	9	2195.91	1933.01	2031.44	1701.56	2234.3	1661.96	1452.75	1399.12	1764.53	1402.5	1373.93	1353.11	1653.16	1308.62	1346.62	1474.16	0.982819	0.865154	0.909206	0.761563	1	0.743838	0.650204	0.626201	0.789748	0.627716	0.614928	0.605607	0.7399	0.585695	0.602706	0.659785	2195.91	1800.49	1823.82	1551.27	2020	1523.92	1346.12	1220.22	1692.92	1350.83	1620.21
sp|O95721|SNP29_HUMAN	sp	O95721	SNP29	SNAP29	Synaptosomal-associated protein 29 OS=Homo sapiens GN=SNAP29 PE=1 SV=1	7	1063.1	1063.81	1118.93	1196.24	967.12	1142.09	954.839	1011.4	1192.88	1221.69	1052.2	1133.74	1110.96	1391.55	1179.45	1214.15	0.763966	0.764475	0.804085	0.859641	0.694993	0.820729	0.686168	0.726814	0.857231	0.877934	0.756135	0.814732	0.79836	1	0.847575	0.872513	1063.1	990.876	1004.57	1090.58	874.361	1047.23	884.755	882.076	1144.47	1176.68	1240.81
sp|O95747|OXSR1_HUMAN	sp	O95747	OXSR1	OXSR1	Serine/threonine-protein kinase OSR1 OS=Homo sapiens GN=OXSR1 PE=1 SV=1	17	1961.52	2139.36	2297.47	2680.42	2095.28	2272.99	2087.51	2516.58	2464.8	2563.41	2401.49	2814.63	2286.66	2667.03	2640.87	2858.23	0.686271	0.748491	0.803808	0.937789	0.733071	0.795243	0.730351	0.880467	0.862353	0.896851	0.840202	0.984748	0.800028	0.933104	0.923954	1	1961.52	1992.69	2062.66	2443.67	1894.32	2084.2	1934.29	2194.79	2364.77	2468.96	2831.96
[truncated: 10,153 more rows]
[truncated: 5 more columns]

## Sheet: Plotter
Gene Symbol	Number of peptides	A549 no IFN_N1	24h IFN_N1	48h IFN_N1	72h IFN_N1	ISG15KO no IFN_N1	ISG15KO 24h_N1	ISG15KO 48h_N1	ISG15KO 72h_N1	AA no IFN_N1	AA 24h_N1	AA 48h_N1	AA 72h_N1	GG no IFN_N1	GG 24h_N1	GG 48h_N1	GG 72h_N1			Enter Gene Names Here	No Peptides		0	24	48	72			0	24	48	72
[truncated: 11,000 more rows]
